# Supplementary material for: Fuzziness-based active learning framework to enhance hyperspectral image classification performance for discriminative and generative classifiers
Source: PLoS One. 2018 Jan 5;13(1):e0188996. doi: 10.1371/journal.pone.0188996 (PMC5756090; doi:10.1371/journal.pone.0188996)
Supplement: S1 File — Twenty noisy bands were removed prior to the analysis, whereas the remaining 200 bands were used in our experimental setup. The removed bands are 104–108, 150–163, and 220. The original Indian Pines dataset is available online at [47] [48]. (TXT) [file pone.0188996.s001.txt]

3172	4142	4506	4279	4782	5048	5213	5106	5053	4750	4816	4769	4610	4805	4828	4861	4767	4624	4549	4463	4462	4446	4445	4336	4381	4319	4207	4305	4311	3991	4168	3942	4061	4362	4318	4252	4869	5284	5055	3591	5175	5217	5058	4969	4721	4291	4555	4886	4868	4806
2576	4388	4334	4279	4543	4999	5026	4932	4953	4699	4669	4652	4526	4662	4694	4699	4629	4470	4398	4280	4302	4300	4226	4150	4189	4136	4081	4118	4098	3828	3985	3791	4007	4240	4191	4129	4738	5115	5004	3592	5048	5173	4960	4891	4559	4238	4462	4856	4665	4696
2744	4146	4416	4132	4661	4898	5111	4927	4851	4733	4718	4646	4494	4566	4624	4636	4576	4429	4349	4239	4188	4215	4160	4091	4111	4064	3991	4053	4059	3775	3929	3666	3890	4166	4053	4101	4507	4914	4762	2679	4842	4996	4705	4760	4395	4143	4230	4618	4539	4598
3000	4011	4330	4195	4610	4850	4992	4921	4899	4627	4607	4571	4418	4524	4606	4618	4474	4354	4288	4184	4169	4129	4127	4062	4057	4007	3903	4003	4002	3722	3877	3666	3933	4139	4063	3980	4428	4851	4736	3318	4654	4828	4618	4587	4304	4013	4193	4515	4471	4476
2750	4392	4511	4427	4790	5088	5265	5094	5155	4891	4902	4847	4717	4899	4917	4935	4831	4721	4615	4527	4518	4505	4505	4423	4414	4414	4277	4419	4363	4074	4201	4037	4286	4471	4381	4291	4895	5158	5041	2752	5146	5150	4989	4974	4612	4310	4481	4816	4808	4794
2576	4268	4324	4340	4789	5192	5308	5224	5197	4965	4969	4960	4929	5065	5111	5135	5039	4912	4843	4744	4748	4776	4721	4637	4654	4626	4515	4636	4607	4267	4422	4284	4405	4733	4612	4565	5091	5396	5323	3743	5388	5410	5246	5159	4812	4378	4669	5034	4929	5015
3172	4266	4423	4502	4784	5148	5297	5258	5083	4918	4938	4932	4840	5013	5041	5063	4968	4834	4771	4657	4666	4644	4607	4546	4531	4496	4371	4500	4505	4144	4345	4135	4337	4636	4521	4498	5084	5464	5452	3851	5413	5554	5341	5237	4874	4547	4685	5113	5015	5015
3172	4139	4416	4350	4661	5137	5250	5038	5036	4821	4840	4794	4667	4858	4892	4921	4848	4657	4554	4489	4419	4433	4368	4269	4282	4246	4121	4211	4179	3848	4082	3790	4053	4374	4439	4465	5097	5548	5425	3883	5515	5647	5368	5321	4886	4549	4758	5222	5075	5033
2572	4384	4505	4355	4774	5147	5254	5167	5066	4799	4851	4794	4633	4776	4834	4772	4682	4497	4356	4224	4192	4129	4090	3959	3956	3855	3713	3768	3747	2726	3698	2774	3836	4133	4202	4322	5015	5606	5459	3941	5615	5752	5422	5404	5031	4597	4853	5274	5201	5123
2575	4131	4324	4341	4644	4878	4960	4847	4804	4605	4563	4401	4308	4528	4507	4491	4369	4182	4071	3930	3871	3838	3727	3641	3588	2728	2631	2640	2587	3166	2631	3261	2702	3857	4091	4242	5179	5819	5794	4135	5900	6016	5803	5718	5287	4956	5227	5543	5449	5460
2565	4244	4498	4336	4805	5039	5192	4933	4872	4670	4625	4521	4424	4530	4600	4551	4427	4245	4123	4023	3980	3918	3831	3757	3689	3639	2743	2795	2708	3288	2633	3623	3761	4073	4152	4282	5002	5592	5528	3850	5676	5738	5568	5431	5005	4669	4922	5311	5158	5203
2732	4373	4499	4256	4852	5141	5177	5036	4891	4686	4624	4537	4412	4546	4593	4540	4407	4262	4089	3996	3937	3865	3769	3696	3679	2759	2668	2665	2631	3171	2642	2609	3595	3996	4158	4311	5123	5661	5639	4013	5762	5829	5610	5576	5227	4737	5049	5369	5253	5316
2726	3884	4134	3954	4278	4535	4551	4428	4323	4107	4135	3970	3913	4062	4113	4041	3898	3714	2785	2681	2635	2562	3231	3130	3076	2976	2882	2861	2835	2684	2959	2642	2968	2604	3771	4201	5148	5913	5960	4158	6144	6291	6028	6011	5519	5088	5350	5792	5718	5701
2561	4010	4052	3966	4387	4642	4652	4578	4424	4319	4178	4212	4123	4247	4341	4313	4231	4101	3976	3865	3837	3825	3727	3653	3644	2789	2684	2714	2682	3224	2699	3090	2605	3879	4115	4342	5215	5891	5836	4116	5979	6035	5757	5693	5427	4882	5239	5632	5574	5543
3156	4124	4135	4112	4272	4529	4604	4343	4360	4121	4031	3941	3930	4152	4168	4164	4063	3864	3699	3586	2731	2713	2614	3290	3254	3142	3008	3016	2986	2845	3160	2837	3152	3771	4083	4553	5444	6200	6160	4321	6311	6497	6177	6170	5750	5215	5583	5976	5970	5875
3152	3632	4044	3808	4145	4377	4405	4281	4230	3910	3847	3866	3783	3954	3982	4003	3856	3627	2760	2590	3318	3250	3169	3066	3021	2928	2804	2795	2768	2623	2935	2563	2893	2788	3918	4350	5438	6339	6323	4510	6537	6713	6503	6410	6049	5470	5754	6292	6209	6226
2561	3751	4053	3895	4207	4334	4248	4167	4158	3828	3761	3711	3617	3806	3885	3833	3750	2767	3324	3199	3091	3025	2968	2845	2775	2667	2575	2552	2480	2380	2715	2343	2753	2623	3921	4512	5658	6679	6825	4762	7097	7231	6987	6855	6340	5897	6225	6725	6667	6603
3151	3882	3964	3889	4098	4274	4324	4207	4041	3861	3854	3746	3662	3936	3925	3850	3786	2794	2610	3256	3159	3091	2936	2845	2821	2682	2561	2550	2501	2401	2757	2343	2753	2741	4061	4585	5930	6823	6863	4791	7223	7337	6971	6981	6399	5882	6240	6698	6660	6635
3325	3879	4049	3966	4099	4327	4280	4212	4094	3794	3768	3737	3662	3885	3940	3911	3779	3586	2635	3225	3125	3110	2918	2862	2833	2695	2586	2561	2503	2410	2760	2419	2735	2630	3919	4478	5678	6557	6761	4674	6956	7030	6795	6655	6190	5713	6081	6501	6386	6422
3325	3876	3965	3896	4171	4391	4484	4325	4176	3915	3947	3822	3802	3948	3957	3941	3783	3620	2764	2597	2566	3282	3157	3118	3087	2998	2871	2885	2864	2696	3061	2723	2939	2727	3710	4036	4836	5473	5462	3955	5655	5774	5554	5484	5126	4754	5069	5370	5444	5327
3160	3874	4242	4053	4407	4616	4676	4555	4497	4272	4284	4288	4173	4372	4396	4412	4313	4157	4054	3946	3912	3903	3818	3789	3744	3666	2794	3601	3600	2588	3695	2698	3718	4250	4397	4467	5258	5656	5652	4003	5765	5943	5739	5699	5288	4839	5198	5599	5528	5521
2737	4257	4158	4113	4526	4722	4824	4684	4682	4400	4413	4357	4237	4465	4520	4412	4372	4184	4142	3997	4008	3963	3925	3817	3846	3753	3610	3681	3643	2671	3745	2747	3810	4249	4398	4493	5124	5659	5632	4030	5769	5850	5686	5549	5236	4880	5096	5472	5477	5494
3159	3755	3962	3899	4347	4600	4706	4611	4432	4290	4199	4209	4129	4325	4354	4330	4251	4071	3999	3865	3830	3784	3721	3628	3626	2768	2655	2648	2627	3198	2800	3238	2776	4121	4363	4562	5333	5879	5730	4057	5898	6071	5810	5818	5347	4999	5261	5670	5618	5598
3157	4126	4325	4266	4579	4800	4979	4779	4831	4589	4572	4445	4436	4646	4703	4666	4595	4443	4322	4290	4224	4180	4147	4101	4083	3990	3893	3926	3909	3667	3945	2767	3875	4423	4475	4505	5313	5786	5721	4030	5841	5951	5791	5718	5397	4937	5192	5634	5572	5568
3675	4499	4597	4698	5051	5509	5558	5591	5491	5293	5338	5355	5251	5481	5559	5536	5457	5335	5236	5168	5161	5165	5081	5037	5049	4996	4827	4953	4930	4547	4673	4268	4520	4878	4882	4835	5459	5934	5821	4035	5893	6009	5707	5647	5339	4950	5121	5543	5464	5491
3160	4115	4322	4184	4622	4931	4949	4786	4709	4576	4522	4552	4386	4516	4540	4572	4430	4208	4143	4011	3941	3910	3827	3731	3718	3623	2728	2765	2717	3234	2645	3255	2762	3818	4027	4193	4763	5248	5266	3644	5444	5422	5213	5120	4731	4382	4618	4882	4853	4791
2997	4133	4431	4129	4426	4692	4715	4602	4537	4263	4307	4171	4025	4170	4228	4185	4062	3846	3718	3586	2733	2726	2575	3310	3235	3163	3045	3051	3003	2846	3061	2698	2983	2597	3801	4167	5110	5780	5856	4147	6098	6124	5948	5857	5364	4890	5173	5569	5459	5404
2567	4490	4506	4329	4811	5141	5238	5055	5026	4820	4804	4740	4623	4764	4836	4837	4709	4506	4430	4304	4259	4161	4133	4020	4004	3882	3743	3805	3750	2733	3656	2779	3849	4319	4490	4670	5539	6237	6254	4306	6312	6402	6143	5986	5648	5075	5432	5815	5742	5693
2566	3997	4333	3976	4405	4702	4675	4504	4456	4170	4223	4067	3969	4071	4160	4115	4018	3812	3681	2747	2703	2620	2577	3236	3207	3107	3013	3016	3007	2799	3030	2715	2999	2633	3729	4105	5103	5889	5939	4260	6189	6282	5972	5886	5544	5031	5345	5732	5612	5590
2566	3755	4044	3953	4091	4319	4231	4168	4118	3857	3787	3704	3600	3763	3880	3841	3748	2717	2566	3178	3151	3065	2983	2880	2889	2763	2666	2678	2625	2517	2743	2338	2564	3219	3739	4476	5895	6982	7143	5006	7485	7631	7186	7127	6585	5980	6338	6783	6710	6713
3164	3742	4047	3885	4081	4265	4279	4077	4113	3839	3799	3699	3606	3827	3852	3801	3736	2739	2606	3201	3137	3065	2969	2885	2870	2748	2663	2664	2614	2476	2759	2363	2655	3243	3838	4664	6188	7463	7557	5285	7968	8045	7637	7573	7036	6380	6748	7316	7128	7178
3162	3876	4053	3891	4100	4273	4289	4173	4119	3795	3743	3661	3593	3751	3756	3754	3607	2652	3240	3079	3071	2965	2884	2794	2764	2634	2587	2550	2525	2410	2658	2267	2524	3042	2772	4113	5245	6280	6436	4572	6692	6789	6491	6344	5947	5415	5709	6129	6067	6018
2996	3742	3860	3806	4027	4175	4231	4089	4048	3755	3737	3598	2812	3657	3737	3742	3625	2646	3234	3095	3046	2952	2852	2749	2736	2632	2528	2530	2504	2351	2636	2267	2521	3133	3702	4305	5778	6814	6929	4941	7230	7362	7012	6917	6405	5823	6163	6600	6568	6593
2570	3999	4135	4034	4213	4484	4520	4397	4292	4014	4062	3969	3856	4083	4096	4104	3999	3808	3649	2748	2662	2633	3292	3228	3133	3100	2993	2962	2969	2799	3062	2759	2968	3625	4049	4443	5557	6406	6423	4481	6620	6702	6462	6440	5872	5424	5700	6102	6008	6069
3005	4000	4043	4024	4265	4470	4504	4308	4328	4075	4025	3923	3875	4076	4120	4091	4017	3806	3646	2770	2658	2633	3322	3225	3153	3079	3003	2952	2949	2779	3088	2758	3057	3670	4055	4498	5720	6582	6666	4687	6891	6971	6720	6624	6133	5600	5924	6430	6341	6295
2749	4253	4488	4330	4559	5038	5136	4966	5021	4688	4761	4724	4592	4820	4900	4876	4841	4719	4580	4500	4500	4510	4460	4327	4384	4330	4209	4320	4291	4000	4168	4062	4155	4644	4647	4678	5300	5832	5818	4121	5830	6009	5837	5718	5330	4856	5168	5547	5515	5511
3678	4374	4498	4405	4854	5142	5174	5119	5081	4903	4903	4900	4720	4991	5046	5090	4953	4857	4753	4664	4657	4636	4554	4517	4534	4493	4360	4460	4416	4123	4317	4181	4384	4802	4734	4725	5448	5935	5832	4116	5960	6058	5816	5711	5338	4999	5183	5669	5568	5584
3169	4117	4489	4248	4678	4872	4987	4904	4841	4610	4618	4561	4534	4695	4763	4741	4692	4511	4406	4300	4310	4273	4217	4120	4154	4100	3985	4073	4062	3756	3937	3789	4007	4357	4390	4493	5231	5735	5633	3964	5749	5880	5638	5608	5178	4806	5057	5447	5392	5383
2741	4253	4400	4264	4668	4941	5003	4904	4816	4638	4639	4595	4476	4590	4691	4708	4591	4421	4296	4257	4162	4167	4094	4012	4055	3941	3877	3936	3897	3625	3801	2801	3844	4218	4271	4332	5111	5566	5500	3883	5656	5776	5503	5392	5131	4753	4971	5332	5344	5352
3688	4252	4588	4683	5030	5444	5497	5461	5509	5130	5228	5237	5072	5376	5456	5479	5333	5224	5147	5052	5013	5032	5009	4886	4938	4873	4779	4858	4817	4485	4616	4604	4830	5157	5165	5124	5891	6398	6264	4400	6325	6440	6197	6115	5683	5205	5594	6043	5881	5876
4038	4503	4858	4772	5225	5565	5752	5673	5710	5471	5553	5486	5460	5636	5817	5778	5700	5597	5527	5472	5448	5462	5410	5373	5388	5318	5203	5349	5331	4980	5116	5103	5332	5718	5618	5516	6325	6786	6729	4584	6788	6939	6599	6543	6000	5453	5899	6341	6340	6238
3175	3992	4140	4106	4331	4474	4553	4436	4331	4128	4039	4004	3855	4095	4165	4097	4017	3809	3650	2758	2674	2626	3306	3214	3154	3080	2953	2988	2920	2772	3047	2732	2982	3596	3959	4408	5653	6529	6694	4636	6914	7174	6832	6686	6233	5671	6026	6542	6389	6459
3000	3866	4038	3730	3980	4317	4189	4121	4020	3771	3714	2782	2805	3773	3900	3860	3744	2697	3256	3110	2983	2892	2775	2691	2603	2461	2387	2316	2282	2191	2558	2165	2513	3317	4046	5035	6550	7748	7928	5476	8194	8353	8018	7916	7307	6553	7067	7604	7435	7484
2577	3867	4043	3812	4032	4267	4366	4088	4051	3794	3665	3661	3636	3834	3964	3904	3803	2777	3325	3119	3043	2945	2827	2723	2661	2529	2401	2359	2297	2241	2655	2214	2727	2760	4295	5042	6471	7616	7787	5354	7931	8132	7792	7667	7052	6408	6746	7409	7213	7217
3177	3611	3951	3740	4084	4223	4275	4162	3998	3703	3689	2755	2773	3683	3757	3744	3607	2600	3176	2992	2943	2852	2744	2608	2588	2472	2376	2302	2267	2177	2501	2189	2510	3194	3785	4505	5908	7038	7226	5106	7630	7694	7393	7315	6785	6133	6464	6992	6919	6928
3003	3986	4044	3873	4202	4267	4312	4049	3921	3816	3640	3665	2741	3659	3744	3706	3630	2588	3136	2994	2917	2839	2724	2631	2560	2450	2369	2342	2286	2179	2513	2239	2511	3257	3919	4571	6150	7363	7537	5278	7939	8102	7664	7703	7103	6487	6814	7460	7272	7268
3177	3862	3868	3739	4035	4266	4139	3999	3855	3704	3615	2778	2657	2779	2787	2690	2655	3190	2996	2872	2781	2707	2634	2527	2446	2363	2290	2283	2226	2131	2330	2165	2346	2908	2590	4014	5153	6203	6432	4500	6633	6785	6433	6345	5838	5405	5689	6172	5986	6037
3007	3982	3955	3807	4086	4159	4231	3994	3896	3716	3646	2743	2676	2785	2802	2762	2642	3161	2999	2891	2835	2713	2635	2531	2489	2422	2297	2295	2225	2159	2370	2117	2438	2951	2585	3980	5211	6241	6380	4537	6762	6779	6558	6466	5994	5469	5744	6203	6167	6174
2585	3862	4038	3878	4082	4271	4183	4083	3968	3743	3707	2763	2688	3690	3719	3676	3620	2576	3155	3003	2927	2845	2719	2640	2570	2468	2360	2302	2282	2165	2506	2165	2468	3202	3809	4519	5973	7020	7157	5013	7399	7545	7208	7204	6594	6004	6381	6902	6796	6810
2838	3858	3948	3662	4021	4167	4216	4026	3927	3743	3614	2814	2720	3707	3822	3877	3708	2703	3252	3073	2987	2898	2789	2640	2603	2493	2352	2299	2253	2182	2565	2189	2560	2623	4064	4889	6282	7464	7569	5245	7757	7905	7632	7412	6929	6251	6700	7179	7138	7077
2760	3863	4044	3871	4031	4212	4318	4088	4089	3782	3669	3658	3679	3872	3968	3909	3864	2806	2627	3197	3083	3023	2897	2792	2749	2579	2487	2431	2361	2291	2712	2288	2750	2743	4144	4810	6204	7127	7265	5045	7493	7563	7242	7227	6630	6081	6453	6929	6874	6866
3011	3983	3858	3803	4087	4260	4274	4003	4017	3708	3701	3630	3584	3772	3896	3850	3757	2740	3319	3154	3028	2944	2859	2706	2679	2550	2436	2395	2357	2238	2661	2239	2634	2652	4033	4792	6224	7284	7448	5100	7663	7822	7507	7352	6865	6228	6705	7108	7081	7025
3179	3861	4029	3803	4087	4319	4141	4120	4012	3748	3671	3671	2784	3813	3912	3851	3780	2797	2572	3149	3041	2997	2872	2766	2709	2571	2488	2426	2392	2274	2670	2289	2659	2669	4034	4623	6021	6964	6999	4940	7249	7390	7046	6942	6478	5898	6241	6770	6593	6667
3018	3861	4126	3883	4202	4265	4280	4035	4017	3747	3762	3602	3673	3759	3919	3857	3786	2786	2578	3150	3044	3004	2858	2779	2725	2590	2480	2404	2361	2283	2663	2288	2658	2646	4021	4706	6029	7036	7158	4987	7296	7509	7134	7041	6520	5924	6331	6862	6801	6758
3010	3854	3858	3797	3967	4275	4232	4035	4077	3747	3751	3596	3615	3829	3891	3896	3786	2754	2575	3191	3076	3010	2859	2751	2727	2557	2447	2438	2383	2298	2671	2266	2703	2648	3997	4702	6031	6938	6965	4900	7206	7317	7006	6995	6401	5885	6211	6731	6643	6714
3190	3860	4127	3798	4149	4314	4285	4244	4022	3866	3731	3700	3654	3848	3915	3909	3715	2789	2627	3222	3170	3076	2943	2869	2823	2690	2575	2564	2500	2458	2756	2414	2778	2651	3946	4410	5452	6171	6255	4436	6449	6553	6262	6160	5730	5295	5612	6002	5872	5942
2586	3738	4027	3813	4084	4362	4274	4126	4041	3820	3695	3722	3622	3859	3881	3896	3791	2782	2596	3218	3130	3070	2941	2831	2823	2694	2564	2550	2506	2393	2784	2462	2773	2717	3919	4418	5517	6222	6248	4399	6495	6553	6306	6237	5841	5331	5640	6082	6035	5992
2593	3858	3770	3877	4211	4372	4418	4198	4094	3860	3837	3694	3705	3861	3927	3934	3804	3586	2690	3273	3191	3129	3005	2949	2889	2781	2630	2645	2588	2511	2835	2488	2867	2744	3903	4353	5305	5996	5999	4214	6164	6312	6116	5950	5572	5116	5471	5900	5767	5760
2596	3980	3943	3882	4097	4323	4375	4254	4213	3873	3874	3775	3673	3896	3915	3907	3834	3619	2656	3307	3238	3169	3076	2988	2955	2813	2716	2708	2651	2560	2905	2513	2870	2702	3883	4210	5040	5657	5608	3983	5820	5913	5674	5633	5226	4799	5081	5456	5399	5423
3021	3732	3933	3874	4150	4308	4322	4203	4124	3929	3764	3735	3706	3894	3908	3915	3827	3641	2720	3300	3225	3189	3055	3007	2934	2850	2733	2687	2659	2547	2899	2512	2890	2769	3927	4238	5124	5706	5669	4036	5846	5905	5671	5597	5221	4786	5066	5464	5408	5415
2598	3735	4215	3949	4218	4318	4376	4215	4099	3862	3867	3694	3693	3860	3921	3921	3797	2789	2622	3251	3165	3123	2981	2870	2862	2738	2606	2552	2515	2422	2813	2413	2822	2723	3929	4386	5341	6022	6054	4221	6216	6342	6053	5967	5652	5146	5449	5894	5804	5786
3025	3855	4028	3803	4092	4216	4279	4040	4058	3794	3726	2779	2803	3694	3796	3771	3703	2690	3232	3087	3001	2944	2803	2692	2650	2539	2414	2403	2360	2241	2608	2266	2588	3277	3806	4260	5416	6231	6289	4345	6496	6602	6315	6248	5791	5281	5631	6101	5926	5979
2597	3855	4023	3874	4040	4306	4193	4086	3974	3715	3659	3632	2720	3718	3790	3764	3615	2651	3256	3089	2987	2911	2790	2702	2641	2529	2392	2379	2329	2246	2584	2240	2611	3306	3865	4394	5593	6485	6607	4576	6797	6895	6581	6461	6033	5550	5821	6311	6243	6268
3024	3861	3933	3803	3977	4168	4316	4074	3999	3709	3733	3625	3654	3912	3935	3960	3840	3619	2631	3208	3117	3003	2910	2780	2720	2595	2457	2403	2354	2291	2727	2240	2774	3605	4261	4929	6225	7175	7396	5022	7451	7631	7247	7148	6671	6080	6395	7010	6833	6887
2599	3738	4024	3950	4029	4212	4315	4074	3975	3748	3720	3596	2810	3841	3984	4018	3869	3635	2657	3246	3124	3037	2890	2779	2706	2592	2450	2394	2337	2267	2711	2314	2820	3678	4421	5066	6517	7537	7526	5274	7802	7934	7481	7470	6964	6278	6656	7179	7160	7132
3204	3991	4124	4031	4219	4471	4517	4224	4297	3953	3966	3889	3758	3947	4011	3967	3905	3703	2764	2619	2591	3281	3200	3086	3075	2968	2862	2883	2832	2682	3019	2712	2989	3606	3825	4140	4916	5548	5496	3907	5648	5780	5539	5442	5116	4714	4925	5391	5350	5337
2602	3737	3843	3886	4215	4487	4432	4309	4231	4066	3984	3857	3860	3972	4039	4012	3929	3715	3609	2689	2638	2606	3258	3183	3160	3104	2948	2978	2919	2788	3098	2812	3064	3632	3914	4059	4858	5350	5290	3741	5411	5372	5254	5235	4812	4562	4754	5117	5014	5032
3199	3863	4288	3884	4281	4374	4427	4355	4260	3971	3983	3886	3835	4019	4067	4069	3970	3738	2801	2658	2632	3314	3258	3151	3120	3011	2876	2905	2850	2703	3040	2712	3108	3652	3939	4240	5002	5571	5518	3924	5614	5810	5430	5420	5119	4683	4926	5342	5217	5219
3028	3857	4030	3961	4170	4541	4486	4276	4257	4067	4075	3955	3879	4015	4112	4094	3966	3811	3634	2756	2692	2612	3283	3186	3166	3036	2950	2915	2861	2733	3067	2710	3058	3630	3894	4260	5097	5717	5658	3938	5791	5878	5612	5495	5161	4754	4937	5394	5374	5335
3202	3990	4118	3952	4203	4429	4418	4378	4247	4009	3928	3889	3834	4024	4081	4050	3923	3741	2789	2693	2579	3308	3211	3156	3074	2991	2849	2845	2769	2681	3038	2660	3080	3655	3994	4261	5040	5684	5653	3956	5830	5829	5640	5573	5087	4778	5037	5436	5313	5394
2851	3870	4018	3950	4147	4429	4325	4253	4091	3942	3860	3734	3694	3871	4023	3961	3845	3638	2719	3280	3227	3142	3018	2923	2894	2768	2639	2604	2581	2454	2835	2437	2843	3621	4122	4565	5627	6310	6383	4433	6554	6574	6340	6262	5800	5327	5588	6032	6014	5916
3023	3857	3843	3869	3978	4160	4143	4113	3937	3717	3616	2771	2669	3638	3646	3605	2696	3277	3090	3006	2881	2832	2712	2623	2570	2512	2398	2338	2309	2198	2474	2189	2467	3006	2642	3923	4825	5641	5805	4068	6020	6108	5856	5784	5295	4874	5205	5590	5521	5580
2592	3620	4030	3946	4159	4376	4412	4169	4103	3870	3867	3826	3764	3930	4006	3998	3870	3657	2747	3307	3204	3169	3013	2924	2878	2757	2619	2594	2538	2444	2860	2461	2820	3648	4176	4683	6169	7207	7434	5072	7518	7739	7487	7440	6818	6247	6648	7220	7050	7052
3186	3621	3938	3737	4148	4263	4279	4130	4045	3757	3616	3638	2734	3698	3704	3682	2763	2606	3170	2988	2921	2858	2712	2623	2602	2440	2395	2350	2298	2206	2491	2190	2444	3130	3841	4608	6389	7745	7934	5548	8355	8508	8131	7985	7379	6710	7199	7791	7633	7605
2591	3618	4031	3951	4096	4218	4275	4124	3979	3752	3666	3603	2766	3655	3710	3683	3596	2601	3139	3006	2941	2831	2738	2655	2611	2508	2396	2367	2300	2257	2498	2239	2492	3153	3677	4435	6055	7279	7435	5207	7803	7990	7616	7615	6973	6402	6730	7313	7237	7210
2590	3747	3931	3653	4153	4268	4291	4119	4008	3865	3698	3637	2760	3650	3765	3722	3590	2594	3185	3020	2949	2884	2771	2677	2613	2522	2433	2401	2328	2239	2539	2239	2560	3175	3720	4460	5823	6941	7179	4984	7439	7648	7285	7184	6686	6031	6463	6966	6915	6889
3180	3991	4024	3878	4039	4264	4241	4080	4045	3752	3753	3625	3592	3691	3746	3722	3631	2611	3185	3086	2969	2944	2807	2681	2615	2562	2454	2425	2389	2251	2598	2239	2608	3197	3744	4370	5703	6703	6861	4791	7030	7183	6888	6849	6303	5859	6119	6671	6578	6575
2587	3992	4025	3889	4087	4323	4269	4208	4014	3751	3734	3659	2747	3692	3716	3722	2810	2629	3212	3055	3016	2891	2821	2691	2656	2562	2433	2413	2371	2261	2559	2263	2609	3200	3730	4460	5796	6997	7143	4998	7456	7595	7182	7166	6581	6004	6460	6928	6797	6858
2584	3607	3924	3731	4091	4265	4235	4085	3972	3745	3648	3603	2753	3675	3730	3710	3584	2601	3190	3035	2922	2884	2732	2667	2636	2523	2399	2357	2314	2247	2550	2141	2586	3199	3799	4634	6215	7485	7711	5421	8049	8234	7784	7775	7206	6544	6975	7532	7365	7436
2765	3986	4107	3889	4150	4270	4283	4130	3978	3864	3824	2813	2747	3705	3797	3749	3626	2623	3197	3078	2983	2891	2796	2698	2649	2534	2447	2413	2343	2250	2565	2338	2537	3276	3918	4749	6287	7547	7823	5359	8076	8302	7968	7816	7232	6567	6939	7588	7430	7457
3015	3982	4017	3875	4040	4269	4230	4119	3942	3790	3720	3676	2792	3682	3770	3736	3614	2617	3191	3043	2963	2857	2763	2679	2642	2527	2398	2396	2328	2248	2590	2239	2583	3268	3939	4681	6319	7623	7853	5422	8113	8287	7897	7816	7317	6642	7047	7560	7531	7554
3194	3980	3940	3665	4155	4269	4327	4125	4049	3824	3727	3615	3611	3722	3770	3736	3667	2630	3191	3076	2990	2930	2822	2723	2686	2574	2460	2440	2371	2292	2614	2264	2587	3275	3893	4541	6021	7228	7312	5148	7552	7826	7494	7325	6847	6201	6569	7160	7066	7105
2596	3990	4030	3803	4147	4372	4366	4163	4048	3857	3795	3693	3624	3728	3818	3768	3660	2692	3240	3090	3031	2969	2848	2767	2718	2613	2499	2447	2421	2303	2672	2313	2702	3298	3760	4499	5814	6904	7039	4900	7348	7475	7137	7062	6612	5908	6351	6870	6834	6815
3190	3732	3846	3876	4095	4269	4231	4090	4079	3846	3702	2811	3592	3674	3727	3697	3606	2623	3251	3105	3037	2923	2827	2748	2750	2602	2527	2454	2435	2309	2639	2313	2633	3227	3713	4211	5492	6380	6523	4533	6848	6932	6663	6602	6179	5659	5925	6554	6518	6490
3186	3861	4032	3809	4157	4215	4322	4175	4006	3792	3789	3658	3592	3791	3790	3742	3624	2679	3233	3125	3044	2963	2892	2807	2719	2638	2516	2503	2460	2339	2702	2411	2731	3276	3753	4402	5491	6423	6527	4596	6761	6875	6574	6599	6184	5561	5926	6417	6356	6428
3013	3608	3935	3661	3982	4214	4150	4124	4007	3838	3770	3601	3592	3750	3769	3768	3654	2658	3269	3118	3050	2982	2848	2774	2725	2623	2520	2462	2424	2325	2661	2339	2590	2575	3844	4423	5665	6583	6625	4698	6897	7020	6757	6761	6247	5724	6107	6539	6479	6508
2590	3860	3932	3889	4097	4224	4221	4158	4043	3839	3776	3686	2812	3733	3791	3800	3672	2669	3248	3160	3091	2976	2866	2805	2755	2656	2523	2488	2438	2332	2655	2362	2659	2575	3758	4374	5458	6337	6416	4562	6586	6861	6564	6484	6016	5494	5893	6380	6336	6318
3020	3738	4030	3813	4155	4322	4235	4074	3977	3827	3726	3636	2715	3709	3755	3722	3625	2619	3245	3038	2981	2884	2810	2718	2642	2544	2448	2397	2355	2279	2576	2289	2589	3252	3638	4210	5416	6193	6249	4469	6481	6591	6361	6286	5806	5333	5661	6158	6054	6065
3016	3726	3941	3741	4088	4117	4226	3995	3919	3679	3652	2792	2747	3648	3653	3670	3594	3323	3119	2981	2909	2837	2712	2609	2563	2433	2357	2280	2268	2181	2500	2114	2466	3192	3781	4392	5798	6958	7165	4983	7412	7672	7257	7041	6595	6026	6410	6935	6827	6843
3191	3984	4031	3813	4094	4210	4231	4079	3990	3752	3615	2758	2754	3587	3649	3671	2766	3269	3089	2956	2842	2797	2679	2576	2488	2422	2315	2278	2237	2157	2428	2163	2441	3069	3777	4475	5994	7309	7441	5276	7804	7993	7563	7536	6944	6366	6794	7330	7207	7154
3014	3976	3936	3876	3975	4210	4134	4079	3847	3684	2774	2696	2580	2713	2714	2662	2594	3147	2969	2820	2759	2665	2565	2471	2460	2361	2253	2228	2194	2105	2288	2140	2254	2814	2631	3963	5231	6416	6631	4760	6999	7113	6905	6802	6216	5729	6086	6595	6478	6490
3182	3731	3757	3804	3984	4157	4138	4062	3841	3751	2804	2696	2594	2719	2727	2681	2571	3102	2970	2814	2760	2672	2539	2458	2428	2361	2243	2241	2193	2079	2312	2089	2304	2862	2596	3965	5293	6430	6743	4764	7030	7190	6877	6789	6217	5726	6048	6513	6435	6445
2589	3858	4023	3805	4084	4216	4221	4000	3924	3706	3602	2760	2600	2719	2769	2688	2612	3170	2991	2865	2779	2672	2585	2495	2458	2350	2264	2248	2218	2082	2288	2063	2325	2768	2576	3953	5238	6489	6787	4792	7172	7343	7026	6950	6445	5866	6150	6675	6576	6605
3014	3732	3931	3813	3978	4206	4140	4000	3935	3678	3621	2806	2645	2781	3623	3603	2715	3240	3077	2907	2839	2712	2638	2549	2499	2386	2330	2286	2255	2126	2413	2088	2402	2996	2813	4254	5652	6808	6973	4962	7290	7526	7105	7102	6603	5887	6359	6887	6713	6802
3697	3736	4023	3809	4040	4172	4229	3955	3928	3684	3664	2731	2613	2728	3601	2783	2685	3244	3007	2908	2800	2745	2642	2532	2501	2390	2298	2265	2218	2114	2384	2186	2307	2926	2662	4054	5350	6363	6737	4675	7074	7175	6873	6799	6331	5684	6060	6667	6587	6607
2841	3731	3749	3734	4025	4178	4129	3989	3959	3707	3614	2731	2715	2790	3627	2811	2695	3246	3086	2897	2828	2764	2648	2538	2487	2394	2305	2275	2242	2137	2396	2162	2398	3074	3638	4361	5801	6963	7251	5101	7556	7767	7354	7268	6751	6207	6499	7015	6958	6934
2588	3854	3842	3740	4030	4216	4183	3943	3923	3673	3609	2696	2638	2726	2796	2785	2647	3196	3028	2877	2828	2737	2636	2526	2499	2358	2280	2265	2207	2105	2378	2112	2396	2909	2687	4136	5431	6602	6800	4775	7134	7271	6926	6873	6367	5882	6229	6671	6622	6629
2840	3861	3836	3745	4035	4114	4060	3954	3851	3640	2774	2730	2632	2709	2742	2713	2569	3114	2946	2811	2752	2671	2540	2490	2422	2339	2270	2192	2178	2068	2309	2087	2301	2864	2680	3989	5313	6473	6699	4787	7146	7272	6926	6765	6300	5770	6121	6630	6451	6549
2756	3858	3842	3876	4093	4167	4177	3988	3887	3640	2804	2731	2689	2755	2803	2798	2653	3225	3029	2903	2834	2751	2616	2538	2484	2386	2300	2272	2217	2108	2367	2062	2351	2960	2603	3985	5198	6232	6365	4486	6616	6783	6526	6436	5934	5419	5801	6264	6155	6168
2586	3735	4105	3881	4041	4211	4226	4106	3958	3679	3615	2702	2619	2749	2775	2733	2623	3209	3013	2868	2793	2731	2611	2532	2473	2372	2283	2246	2215	2105	2353	2137	2397	2914	2690	4143	5428	6568	6720	4758	7040	7182	6907	6795	6325	5740	6119	6672	6549	6562
3007	3602	3672	3728	3982	4163	4096	3954	3885	3672	2700	2695	3304	2696	2688	2713	2582	3126	2956	2804	2752	2665	2561	2513	2425	2339	2256	2229	2157	2072	2310	2040	2165	2736	3144	3672	4800	5748	5969	4307	6233	6447	6211	6150	5801	5143	5510	5951	5872	5921
2585	3732	4106	3803	4039	4216	4315	4032	3884	3707	3584	2751	2664	3624	3662	3644	2800	3309	3117	2938	2882	2804	2693	2581	2513	2433	2348	2302	2261	2151	2479	2114	2444	3081	3721	4442	5845	6959	7178	5045	7540	7697	7295	7281	6706	6088	6483	6988	6883	6930
2840	3855	3843	3886	4030	4224	4272	4070	3932	3765	3688	3588	2791	3714	3860	3798	3688	2716	3279	3119	3083	2975	2866	2746	2691	2602	2442	2433	2414	2274	2671	2311	2635	2622	4060	4652	6049	7166	7230	5121	7472	7745	7400	7212	6661	6191	6410	7095	7030	7033
3014	3964	3850	3882	4039	4264	4276	4138	4009	3770	3713	3636	2779	3739	3782	3798	3653	2692	3271	3134	3073	3008	2870	2791	2732	2661	2526	2496	2468	2368	2690	2290	2662	3327	3852	4435	5564	6464	6591	4668	6858	7024	6671	6658	6173	5633	6002	6460	6379	6399
2585	3603	4034	3739	4157	4377	4233	4172	4016	3831	3713	3641	2798	3792	3815	3843	3735	2731	3317	3156	3114	2989	2920	2825	2750	2647	2544	2530	2494	2392	2712	2388	2753	2580	3921	4485	5699	6681	6652	4764	7027	7135	6840	6808	6275	5709	6183	6650	6561	6610
3008	3844	3843	3886	4152	4367	4315	4112	4000	3792	3750	3657	3598	3803	3803	3817	3736	2739	2588	3194	3137	3028	2963	2842	2818	2695	2615	2547	2514	2430	2783	2386	2730	2645	3916	4391	5552	6485	6557	4608	6740	6932	6624	6502	6093	5550	5943	6510	6337	6396
3176	3732	3849	3823	4104	4327	4369	4177	4084	3877	3781	3710	3604	3798	3886	3804	3754	2731	2597	3226	3128	3048	2959	2860	2837	2711	2599	2603	2533	2450	2779	2464	2760	2629	3899	4409	5532	6410	6488	4639	6719	6922	6640	6606	6033	5598	5924	6412	6344	6363
2824	3850	4110	3808	3979	4122	4224	4037	4042	3825	3725	3644	2799	3702	3721	3753	3635	2651	3270	3107	3015	2961	2894	2761	2734	2622	2529	2498	2447	2347	2651	2312	2683	3320	3774	4338	5506	6476	6554	4567	6801	6898	6609	6605	6121	5613	5980	6483	6398	6373
2997	3976	4028	3879	4089	4312	4321	4196	4041	3825	3817	3650	3650	3813	3854	3922	3765	2779	2597	3196	3138	3074	2963	2832	2799	2694	2587	2545	2494	2384	2786	2362	2844	2782	4126	4724	6084	7165	7387	5176	7630	7840	7565	7418	6911	6327	6726	7273	7224	7166
2995	3730	4195	3746	4088	4313	4239	4122	4046	3763	3718	3616	3612	3736	3821	3805	3687	2694	3264	3127	3037	2987	2867	2765	2708	2593	2494	2454	2416	2331	2688	2360	2703	3290	3983	4596	5988	7180	7289	5195	7687	7859	7523	7477	6943	6297	6726	7335	7171	7222
2996	4097	3936	3816	4036	4161	4228	3914	3962	3671	3651	2705	2729	2803	3681	3623	2782	3293	3111	2957	2907	2802	2714	2620	2580	2474	2362	2327	2289	2190	2489	2236	2469	3060	3654	4253	5551	6646	6859	4874	7172	7325	7047	6962	6478	5850	6301	6834	6800	6763
3165	3855	3934	3883	4102	4263	4239	4155	4045	3716	3688	2809	2741	3713	3784	3745	3616	2601	3188	3038	2939	2875	2786	2673	2619	2505	2415	2358	2311	2260	2585	2214	2588	3202	3776	4491	5939	7147	7284	5170	7699	7849	7449	7434	6883	6260	6663	7263	7132	7158
3247	3979	4022	3883	4155	4262	4236	4118	4039	3736	3685	3601	2744	3705	3770	3732	3612	2597	3198	3025	2957	2878	2772	2668	2615	2503	2404	2358	2314	2249	2550	2225	2598	3187	3805	4538	6048	7266	7466	5277	7879	8011	7649	7581	7071	6386	6817	7409	7282	7294
2561	4104	4111	3883	4208	4262	4233	4081	4033	3757	3682	3625	2747	3698	3757	3720	3609	2593	3208	3013	2975	2881	2758	2664	2611	2502	2393	2359	2314	2238	2515	2237	2609	3172	3835	4586	6158	7385	7649	5384	8060	8174	7849	7728	7259	6513	6972	7556	7433	7430
3152	3723	3838	3868	3972	4212	4174	4015	3985	3670	2810	2718	2632	2758	3654	2763	2673	3221	2995	2901	2826	2762	2618	2531	2495	2400	2265	2254	2222	2129	2382	2088	2377	3008	2811	4204	5665	7064	7397	5180	7796	8020	7632	7545	6998	6427	6755	7364	7257	7258
3322	4095	4021	3881	4091	4266	4281	4077	4043	3756	3663	2766	2778	3656	3672	3698	2798	2566	3169	3004	2959	2834	2766	2662	2628	2518	2428	2407	2329	2239	2495	2237	2497	3061	2798	4321	5662	6832	7108	4977	7426	7520	7248	7121	6635	5991	6416	6976	6861	6822
3156	3970	4021	3958	4276	4584	4516	4351	4304	4012	4061	4005	3859	4003	4023	3955	3846	3729	3621	2763	2756	2746	2652	2598	2586	3286	3223	3245	3224	3072	3221	2984	3305	2794	2814	3781	4312	4816	4732	2631	4812	4935	4708	4743	4396	3982	4200	4657	4544	4575
3148	3850	4017	3890	4271	4482	4532	4390	4346	4159	4172	4087	3923	3980	4065	3974	3871	3816	3755	3680	3658	3639	3633	2796	2783	2762	2712	2747	2749	3284	2651	3259	2706	3660	3630	2812	3952	4247	4262	3056	4234	4276	4120	4118	3910	2808	3758	4082	3967	4023
3662	4101	4113	4043	4395	4551	4618	4480	4459	4294	4258	4087	3974	4076	4132	4078	3989	3903	3828	3761	3732	3732	3698	3666	3650	3634	2798	3627	3636	2633	2780	2688	3592	3781	3772	3634	4113	4342	4351	3178	4438	4439	4332	4273	3972	3775	3934	4211	4210	4106
3317	3975	4098	3958	4329	4483	4522	4346	4341	4113	4068	3955	3866	3980	4038	3968	3900	3794	3670	2761	2796	2746	2686	2625	2607	3315	3262	3286	3268	3078	3290	2961	3284	3632	3697	3656	4239	4628	4562	3202	4566	4699	4498	4458	4178	3833	4040	4381	4328	4316
3317	3981	4026	4024	4330	4547	4607	4475	4418	4134	4129	4011	3950	4021	4078	4046	3947	3785	3752	3652	3634	3606	2749	2741	2730	2681	2583	2663	2644	3195	2599	3232	2677	3655	3722	3692	4118	4490	4462	3204	4402	4574	4356	4327	4098	3706	3939	4265	4172	4257
3319	3968	4019	3959	4277	4538	4613	4516	4420	4165	4185	4052	3943	4087	4044	4027	3918	3823	3776	3661	3647	3633	3620	2772	2810	2742	2674	2726	2720	3289	2668	3257	2681	3680	3629	2813	4014	4290	4293	3046	4290	4372	4214	4100	3905	3639	3850	4124	4030	4126
2798	3968	4187	4029	4328	4587	4608	4471	4372	4152	4093	4068	3892	4056	4065	4047	3900	3798	3733	3671	3633	3646	3619	2762	2801	2745	2666	2740	2717	3281	2636	3257	2701	3605	3625	2734	3959	4246	4236	2936	4208	4286	4169	4119	3849	3663	3846	4034	4045	3998
3317	3977	4023	3813	4098	4394	4398	4189	4120	3891	3829	3715	3629	3738	3725	3709	2799	2634	3290	3183	3130	3091	3015	2943	2884	2807	2740	2719	2752	2569	2800	2517	2816	3139	3276	2756	4216	4774	4689	2714	4844	4943	4722	4772	4449	3998	4251	4650	4513	4544
3145	3596	3919	2813	4023	4165	4089	3954	3842	3595	3603	2676	2651	3585	2764	2750	2643	3203	3018	2871	2799	2728	2611	2517	2440	2397	2290	2251	2181	2088	2359	2114	2356	2865	2584	4019	5272	6309	6544	4685	6740	6875	6620	6539	5943	5576	5769	6284	6147	6140
2978	3727	4015	3739	4081	4312	4184	4028	3956	3708	3640	2746	2715	3598	3676	3692	2762	3277	3134	2938	2859	2762	2656	2542	2495	2386	2293	2259	2210	2129	2431	2186	2422	3120	3760	4512	6005	7300	7563	5306	7840	7990	7711	7562	6887	6339	6716	7317	7133	7111
2984	3606	3831	3587	4023	4204	4173	4040	3914	3673	3603	2724	2612	3588	3620	3607	2709	3233	3042	2896	2825	2729	2631	2549	2470	2400	2300	2244	2212	2130	2374	2113	2422	3054	3627	4408	5968	7262	7493	5245	7906	8071	7656	7598	7051	6400	6760	7372	7264	7218
3158	3726	3831	3667	4084	4204	4050	4028	3883	3695	2773	2690	2657	3587	3620	2807	2668	3215	3036	2882	2838	2755	2611	2511	2477	2386	2268	2267	2181	2124	2382	2114	2399	3082	3636	4489	5991	7371	7743	5430	8126	8331	8005	7872	7231	6549	7024	7661	7534	7509
3325	3850	3838	3800	3904	4214	4221	3956	3876	3674	2773	2696	2638	2801	2801	2755	2645	3205	3000	2840	2811	2735	2630	2518	2472	2382	2234	2242	2173	2095	2364	2114	2376	2942	2794	4327	5839	7086	7426	5258	7846	8033	7624	7591	6963	6330	6791	7337	7185	7217
3321	3594	3835	3734	4019	4056	4082	3978	3882	2793	2743	2696	2587	2760	3614	2748	2668	3209	3009	2877	2769	2696	2629	2492	2459	2357	2227	2234	2169	2097	2359	2040	2330	2939	2771	4275	5680	6867	7132	5022	7518	7735	7373	7227	6714	6139	6532	7043	6970	6953
3319	3850	3919	3805	4023	4208	4221	4062	3954	3735	3713	2719	2729	3615	3706	3686	2810	2570	3115	2998	2907	2801	2712	2567	2523	2433	2314	2290	2244	2159	2459	2212	2469	3231	3892	4638	6240	7471	7734	5406	8118	8263	7893	7749	7129	6547	6945	7448	7440	7373
3142	3975	3928	3871	4076	4205	4226	4118	4032	3769	3701	3670	3611	3752	3864	3880	3787	2732	2564	3152	3082	3014	2876	2796	2760	2638	2536	2477	2463	2339	2700	2383	2770	2652	4070	4705	6154	7261	7424	5179	7664	7816	7455	7422	6923	6214	6619	7206	7038	7072
3146	3727	4017	3805	4145	4317	4321	4163	4073	3815	3804	3654	3649	3814	3902	3898	3764	2797	3327	3189	3127	3027	2955	2832	2772	2648	2566	2506	2486	2370	2693	2385	2752	2691	4088	4602	5872	6908	7004	4892	7309	7451	7161	7087	6495	5955	6327	6876	6792	6834
2725	3855	4008	3886	4141	4366	4316	4163	4104	3821	3793	3774	3648	3867	3889	3898	3850	2807	2632	3269	3154	3126	2994	2882	2843	2720	2623	2587	2529	2428	2800	2433	2778	2780	4035	4627	5834	6746	6919	4791	7090	7206	6900	6802	6318	5820	6151	6681	6593	6596
3140	3855	3829	3875	4140	4269	4267	4168	4013	3894	3755	3656	3641	3845	3908	3885	3777	3630	2642	3227	3166	3100	2977	2891	2826	2744	2641	2589	2556	2456	2805	2434	2757	2722	3971	4491	5642	6639	6579	4694	6814	6966	6761	6576	6111	5558	5905	6377	6350	6295
2725	3984	4012	3955	4143	4431	4373	4202	4121	3860	3828	3731	3686	3852	3920	3885	3807	3590	2636	3303	3199	3146	3028	2968	2891	2795	2649	2618	2594	2472	2835	2509	2894	2738	3897	4319	5273	6137	6103	4335	6360	6412	6222	6081	5684	5227	5586	6090	5933	5912
3152	3732	3927	3881	4143	4211	4268	4118	4043	3775	3754	3650	3616	3786	3899	3878	3789	2783	2590	3236	3098	3027	2937	2851	2756	2670	2548	2516	2461	2352	2749	2361	2683	2650	3933	4556	5808	6817	6942	4823	7210	7272	7005	6885	6363	5862	6159	6743	6606	6627
3151	3850	4099	3871	4079	4221	4263	4106	3960	3848	3761	3728	2784	3727	3840	3782	3698	2661	3266	3178	3095	3014	2915	2827	2785	2686	2557	2525	2490	2378	2714	2383	2679	3320	3688	4156	5284	6234	6272	4465	6550	6724	6447	6420	5944	5463	5804	6349	6211	6188
3317	3731	3917	3799	4022	4314	4220	4157	4068	3808	3804	3684	3654	3790	3864	3847	3732	2722	2565	3136	3109	2994	2910	2808	2760	2664	2551	2490	2450	2366	2674	2359	2609	3292	3768	4212	5471	6389	6598	4666	6887	7066	6860	6668	6182	5689	6091	6600	6529	6572
2807	3858	3837	3874	4079	4328	4321	4202	4157	3962	3828	3879	3719	3869	3932	3925	3804	3624	2656	3310	3230	3173	3094	2953	2937	2852	2733	2706	2641	2506	2757	2412	2661	3229	3623	4192	5406	6342	6429	4557	6640	6801	6449	6487	5975	5398	5756	6216	6138	6147
3321	3862	3914	3725	4022	4216	4091	3944	3846	3663	2803	2720	2592	2750	2790	2769	2603	3171	3010	2861	2769	2731	2592	2502	2443	2354	2221	2202	2198	2099	2359	2063	2375	2939	2598	4052	5330	6232	6465	4579	6606	6787	6546	6388	5892	5482	5789	6211	6089	6094
3157	3608	3829	3724	3902	4210	4092	4023	3877	3623	2773	2663	2593	2786	3585	2757	2680	3222	3062	2876	2796	2712	2591	2510	2441	2351	2248	2222	2153	2081	2397	2038	2396	2986	2700	4135	5362	6299	6365	4437	6579	6753	6436	6260	5898	5351	5684	6148	6089	6054
3324	3728	4002	3726	3892	4112	4044	3983	3830	3629	2743	2743	2606	2744	2810	2757	2620	3194	2958	2868	2783	2692	2579	2476	2427	2289	2211	2178	2153	2073	2333	2088	2395	3002	2718	4258	5402	6455	6645	4701	6790	6994	6610	6543	6133	5586	5928	6396	6293	6260
3161	3731	3834	3799	4025	4117	4172	3950	3907	3634	2719	2720	2631	2750	2804	2789	2698	3233	3052	2882	2782	2712	2565	2477	2430	2354	2238	2242	2163	2090	2373	2089	2349	3078	3605	4362	5598	6679	6832	4815	7065	7196	6847	6792	6160	5757	5963	6507	6419	6396
2979	3728	3732	3648	3892	4059	4081	3944	3871	3616	2712	2651	2605	2739	2808	2756	2679	3245	3031	2895	2775	2698	2597	2486	2441	2354	2211	2203	2167	2054	2380	2040	2396	3034	3607	4354	5786	6730	6935	4830	7053	7302	7063	6875	6356	5793	6142	6679	6564	6555
2580	4266	4502	4426	4853	5249	5352	5353	5347	5065	5141	5100	4994	5172	5290	5289	5217	5053	5033	4939	4931	4941	4902	4824	4859	4805	4698	4794	4806	4452	4628	4433	4643	4967	4853	4760	5449	5768	5684	3987	5773	5789	5607	5585	5165	4720	5019	5387	5301	5304
2747	4264	4592	4422	4719	5239	5208	5214	5144	4952	4975	4926	4821	5033	5083	5114	5032	4867	4826	4713	4736	4743	4684	4612	4629	4590	4484	4574	4563	4258	4438	4234	4406	4734	4643	4635	5223	5680	5479	3847	5599	5673	5441	5435	5062	4690	4838	5237	5132	5166
2576	4389	4416	4360	4789	5191	5208	5186	5180	4947	4914	4892	4802	4939	5056	5018	4961	4789	4761	4646	4600	4617	4582	4518	4560	4464	4391	4475	4503	4141	4334	4061	4357	4613	4611	4564	5105	5539	5436	3830	5377	5611	5241	5274	4882	4507	4721	5175	5039	5048
2570	4019	4423	4208	4833	5197	5298	5135	5036	4908	4834	4806	4680	4875	4974	4954	4854	4692	4642	4570	4512	4532	4498	4418	4400	4388	4274	4378	4368	4032	4250	4084	4260	4539	4424	4466	4959	5387	5222	3622	5267	5458	5154	5136	4785	4419	4635	4997	4887	4961
3855	4272	4515	4503	4957	5152	5432	5252	5288	5081	5086	5039	4974	5134	5177	5156	5085	4947	4910	4777	4779	4809	4757	4675	4691	4624	4523	4674	4601	4282	4461	4306	4470	4769	4744	4650	5226	5640	5536	3818	5569	5654	5438	5351	4972	4586	4860	5249	5180	5143
2744	4272	4333	4283	4955	5202	5427	5337	5341	5127	5122	5045	5026	5253	5293	5318	5198	5105	5005	4916	4927	4941	4904	4837	4854	4815	4696	4818	4796	4436	4609	4406	4590	4958	4773	4682	5442	5726	5698	4005	5709	5871	5548	5452	5098	4691	5011	5378	5283	5298
3685	4269	4601	4568	4898	5246	5340	5303	5287	5053	5115	5039	4968	5217	5247	5278	5185	5042	4962	4897	4899	4935	4838	4805	4792	4754	4665	4751	4774	4393	4554	4331	4590	4843	4771	4702	5348	5711	5595	3908	5723	5747	5548	5458	5087	4680	4896	5302	5251	5185
2743	4143	4416	4422	4789	5130	5298	5123	5216	4873	4920	4907	4775	5052	5074	5110	5014	4840	4740	4665	4648	4651	4598	4519	4547	4480	4418	4494	4469	4126	4312	4110	4356	4651	4563	4557	5244	5635	5562	3941	5563	5709	5444	5387	4918	4609	4831	5295	5179	5164
2574	4133	4417	4493	4774	5230	5320	5185	5157	4916	4961	4882	4813	4961	5051	5033	4887	4758	4666	4559	4516	4492	4447	4393	4347	4301	4153	4241	4237	3925	4087	3887	4048	4413	4412	4460	5090	5540	5459	3847	5578	5627	5367	5338	5014	4518	4779	5139	5055	5044
3680	4019	4337	4288	4606	5000	5044	4901	4903	4604	4606	4533	4441	4575	4592	4565	4445	4289	4200	4044	4017	3964	3877	3826	3796	3698	3593	3628	2798	2600	3584	3172	2650	3899	4103	4308	5159	5783	5803	4126	5926	6088	5879	5732	5315	4846	5195	5550	5511	5465
2560	3752	4219	4184	4443	4579	4717	4540	4497	4252	4282	4118	4073	4190	4318	4256	4121	3948	3801	3694	3660	3601	2755	2699	2648	3323	3202	3228	3172	3005	3156	2811	3105	2812	3951	4222	5150	5823	5825	4094	5989	5983	5757	5616	5352	4729	5109	5428	5318	5325
2561	3877	4237	4037	4333	4642	4619	4444	4412	4152	4134	4081	3964	4098	4180	4125	4011	3835	3705	3614	2779	2733	2657	2578	3324	3187	3134	3124	3101	2901	3146	2694	2975	2656	3706	4018	4806	5406	5379	3838	5578	5656	5473	5360	5023	4504	4799	5222	5107	5116
2819	4004	3960	3749	4268	4442	4384	4315	4221	3924	3970	3832	3791	3957	3983	3981	3816	3629	2700	2618	3318	3277	3159	3078	3004	2917	2819	2826	2776	2661	2925	2619	2879	2568	3732	4087	5108	5856	5894	4198	6057	6175	5868	5908	5458	4973	5326	5660	5646	5587
3158	4126	4052	3957	4225	4530	4513	4545	4407	4166	4062	4029	3937	4122	4123	4111	4054	3852	3687	3595	2779	2746	2658	2596	3313	3229	3113	3118	3110	2966	3216	3082	3273	3887	4104	4425	5347	6057	6037	4258	6254	6348	6044	6003	5655	5093	5500	5856	5771	5757
3153	3760	3965	4037	4211	4377	4460	4264	4199	3962	3884	3781	3713	3977	3951	3907	3813	3599	2681	3293	3222	3171	3063	2988	2934	2837	2674	2669	2644	2512	2840	2516	2824	2756	3938	4482	5614	6501	6631	4602	6856	6949	6643	6544	6034	5505	5858	6308	6234	6140
2984	3884	3875	3732	4031	4324	4223	4084	4045	3715	3706	3671	3611	3741	3805	3764	3647	2645	3284	3084	3013	2933	2826	2724	2707	2549	2471	2401	2389	2298	2594	2218	2631	2563	3850	4496	5813	6957	7020	4937	7405	7544	7171	7091	6593	5989	6325	6894	6782	6812
2561	3755	4049	3966	4097	4373	4367	4128	4039	3822	3749	3608	2811	3723	3775	3790	3666	2674	3199	3091	3005	2913	2814	2683	2638	2542	2444	2420	2347	2265	2567	2244	2589	3269	3909	4561	6064	7172	7447	5176	7756	7827	7531	7430	6855	6284	6606	7168	7086	7030
2812	3879	4040	3880	4151	4269	4271	4139	3969	3821	3738	3648	2792	3757	3858	3808	3713	2676	3265	3116	3046	2926	2809	2703	2638	2541	2431	2398	2338	2269	2592	2269	2590	2574	3955	4629	6124	7202	7352	5189	7733	7851	7413	7402	6743	6260	6580	7092	7011	7010
3152	3875	3965	3966	4156	4342	4291	4189	4111	3839	3811	3771	3687	3897	3880	3923	3769	3591	2650	3226	3156	3124	2946	2893	2813	2734	2601	2597	2545	2438	2810	2422	2766	2665	3904	4456	5568	6441	6501	4505	6634	6737	6564	6393	5986	5452	5771	6268	6138	6210
3160	3884	4066	3972	4337	4494	4585	4454	4445	4196	4143	4096	4020	4202	4249	4239	4080	3972	3867	3696	3694	3632	2770	2716	2720	2630	3252	3274	3234	3058	2665	3164	2639	4075	4220	4318	5067	5596	5520	3958	5688	5794	5569	5532	5145	4711	5060	5391	5363	5363
2563	3754	4233	4196	4455	4806	4756	4697	4666	4523	4486	4427	4424	4592	4638	4666	4548	4407	4316	4208	4195	4161	4093	4070	4055	3960	3851	3896	3881	3634	3936	3682	3989	4516	4591	4599	5337	5778	5687	3954	5756	5900	5663	5615	5223	4759	5111	5465	5452	5473
2737	4129	4416	4051	4526	4903	4932	4787	4718	4500	4523	4496	4391	4617	4713	4614	4596	4433	4352	4206	4242	4207	4163	4069	4090	4014	3897	3961	3922	3710	3976	3683	3990	4493	4618	4642	5316	5817	5728	3985	5798	5947	5650	5603	5308	4906	5130	5580	5549	5497
3159	3995	4047	4046	4399	4649	4658	4532	4474	4229	4181	4181	4097	4308	4375	4349	4281	4114	4023	3896	3864	3824	3746	3637	3660	2779	2654	2667	2645	3236	3604	3214	3592	4189	4431	4664	5434	5940	5932	4164	6001	6110	5912	5843	5483	5018	5437	5777	5720	5725
2989	4006	4236	4181	4460	4688	4792	4600	4725	4397	4370	4357	4206	4431	4487	4491	4439	4235	4144	4041	4002	3956	3917	3844	3831	3738	3641	3658	3628	2650	3729	2713	3843	4274	4377	4499	5227	5728	5683	3993	5792	5859	5707	5581	5291	4788	5110	5540	5456	5447
3166	4124	4322	4256	4623	4932	4959	4758	4781	4554	4498	4455	4355	4546	4601	4592	4478	4355	4229	4131	4097	4062	3954	3935	3911	3839	3712	3756	3748	2703	3672	2708	3787	4188	4284	4370	5124	5603	5544	3866	5701	5787	5547	5521	5056	4686	4950	5330	5284	5237
2989	3747	4136	4041	4275	4545	4520	4357	4379	4111	4118	4042	3970	4100	4098	4148	4024	3811	3705	3608	2772	2772	2665	2600	2584	3249	3149	3165	3122	2927	3195	2913	3163	3598	3813	4011	4769	5441	5480	3851	5626	5715	5421	5418	5110	4712	4951	5323	5235	5240
2742	4257	4515	4339	4688	5098	5109	5055	4935	4664	4602	4533	4430	4525	4530	4459	4332	4136	4008	3872	3824	3784	3664	3588	2790	2699	3310	2596	3302	3106	3287	3281	2627	3731	3852	3973	4703	5242	5225	3762	5400	5446	5273	5216	4805	4472	4663	5142	4992	5003
3167	3871	4231	4110	4507	4686	4793	4605	4560	4347	4265	4121	4092	4208	4273	4267	4116	3942	3845	3690	3628	2759	2717	2572	2560	3221	3118	3174	3101	2927	3135	2812	3038	2785	3878	4263	5224	5978	6013	4283	6304	6460	6127	5996	5566	5100	5384	5830	5703	5670
3166	3877	4329	4185	4467	4716	4761	4622	4636	4311	4315	4192	4084	4230	4285	4225	4148	3979	3803	3697	3655	2799	2743	2629	2598	3280	3194	3199	3150	2939	3192	2891	3168	2809	3823	4063	4889	5629	5532	4043	5703	5835	5560	5509	5212	4710	4971	5343	5263	5256
2998	4003	3879	3819	4114	4290	4277	4162	4056	3844	3775	3673	2798	3721	3770	3714	3627	2628	3250	3101	3018	2953	2853	2749	2714	2617	2482	2496	2443	2344	2594	2248	2534	3121	3587	4121	5287	6276	6456	4551	6639	6761	6505	6407	5925	5352	5753	6137	6079	6084
2990	3622	3962	3885	3990	4230	4284	4054	3997	3712	3652	3607	2799	3666	3730	3694	3638	2626	3210	3037	2972	2913	2775	2668	2661	2553	2435	2404	2387	2248	2612	2296	2531	3149	3720	4520	5857	6942	7138	5012	7450	7559	7227	7178	6660	6067	6370	6957	6809	6816
2996	4004	4146	3976	4233	4361	4421	4222	4090	3895	3908	3749	3681	3805	3892	3854	3741	2751	2605	3255	3197	3117	3024	2927	2922	2834	2736	2723	2709	2547	2869	2452	2801	3302	3721	4148	5205	5998	6190	4289	6320	6429	6176	6089	5723	5215	5467	5887	5807	5844
2996	3618	3873	3749	4051	4351	4272	4161	4068	3849	3848	3721	3604	3786	3803	3797	3705	2716	3327	3194	3123	3031	2978	2856	2849	2771	2660	2687	2657	2504	2789	2376	2679	3270	3732	4263	5447	6416	6450	4600	6708	6867	6570	6432	5963	5467	5752	6224	6137	6106
3170	3871	4046	3963	4218	4489	4520	4408	4237	3977	3945	3850	3784	3967	4022	3999	3876	3686	2732	2629	3315	3275	3178	3115	3032	2967	2853	2844	2840	2691	2948	2618	2979	2728	3806	4292	5249	6096	6098	4349	6325	6346	6154	6095	5626	5169	5436	5846	5772	5808
2576	3868	3958	3815	4156	4348	4401	4329	4248	3937	3915	3759	3765	3956	3964	3972	3889	3662	2706	2614	3266	3236	3160	3074	3016	2949	2844	2805	2817	2645	2971	2619	2842	2714	3900	4414	5555	6418	6479	4569	6613	6740	6465	6358	5882	5435	5677	6163	6054	6009
2579	3997	4049	4106	4278	4651	4658	4532	4536	4190	4234	4183	4092	4197	4264	4245	4172	3997	3842	3725	3677	3665	3608	2734	2751	2658	3301	2613	2591	3159	2633	2988	3260	3708	3858	4120	4870	5519	5525	3940	5584	5663	5472	5411	4997	4630	4920	5298	5291	5239
2997	4003	4231	4186	4392	4697	4618	4509	4469	4252	4180	4224	4091	4227	4328	4310	4197	4000	3858	3769	3706	3665	3594	2750	2732	2655	2574	2592	2560	3148	2616	2865	3236	3645	3790	4151	5036	5627	5614	3907	5782	5909	5601	5483	5143	4750	4992	5352	5290	5311
2998	3750	4054	3962	4335	4452	4486	4374	4318	4124	4118	3963	3950	4061	4139	4122	4036	3838	3714	2784	2769	2745	2654	3318	3300	3236	3128	3143	3129	2935	3199	2766	3004	2689	3767	4075	5055	5684	5746	4037	5822	6005	5659	5656	5186	4754	5093	5448	5385	5363
2999	4125	4053	4246	4230	4647	4616	4362	4373	4078	4063	3979	3906	4102	4163	4123	3964	3760	3644	2759	2654	2666	3307	3220	3211	3138	3025	3050	2996	2836	3091	2765	2950	2636	3682	4041	4953	5604	5630	3981	5834	5805	5566	5553	5155	4704	4933	5400	5349	5307
2570	4116	4224	4093	4440	4769	4773	4656	4649	4346	4370	4287	4214	4369	4416	4405	4300	4151	4018	3916	3858	3824	3749	3673	3669	3607	2764	2744	2719	3272	2689	3200	2680	3844	4054	4272	5032	5649	5641	4008	5782	5892	5719	5684	5284	4833	5121	5508	5377	5403
2749	4364	4317	4374	4722	5008	5102	5035	4986	4737	4744	4750	4619	4795	4893	4894	4811	4637	4550	4439	4389	4346	4262	4222	4202	4101	3983	4047	4004	3776	3905	3734	4016	4544	4691	4924	5889	6673	6700	4637	6863	6997	6749	6627	6102	5603	5929	6403	6405	6314
3175	3869	4144	4021	4255	4366	4404	4364	4213	3985	3911	3783	3696	3925	3935	3939	3807	3599	2667	3272	3204	3143	3033	2969	2894	2834	2708	2687	2628	2511	2765	2459	2719	3327	3803	4410	5803	6864	7009	4839	7384	7415	7139	7004	6526	5870	6295	6778	6632	6646
3002	3870	3864	3740	4142	4253	4227	4076	4069	3676	3653	2760	2715	3677	3848	3763	3642	2635	3170	3019	2943	2846	2724	2639	2581	2436	2358	2291	2284	2176	2516	2238	2511	3267	4096	4899	6462	7741	7926	5575	8248	8396	8018	7892	7307	6642	7126	7629	7499	7491
2577	3983	3963	3879	4093	4267	4275	4122	4045	3828	3732	3661	2798	3836	3842	3866	3725	2724	3274	3131	3016	2905	2795	2723	2679	2540	2443	2393	2347	2271	2614	2215	2722	2590	4046	4701	6072	7158	7188	5064	7525	7685	7343	7248	6696	6129	6475	7065	6924	6930
3171	3738	3871	3878	4022	4311	4232	4072	3926	3687	3677	2755	2690	3594	3671	3614	2755	3296	3100	2928	2881	2786	2698	2551	2571	2443	2335	2300	2258	2156	2435	2116	2417	3071	2797	4195	5471	6673	6836	4827	7090	7285	6909	6843	6269	5697	6146	6558	6524	6472
3003	3862	4040	3735	4079	4262	4178	4117	3891	3743	3591	2755	2664	3587	3640	2775	2667	3257	3039	2887	2820	2747	2654	2564	2512	2403	2304	2293	2258	2132	2410	2165	2440	2956	2757	4176	5473	6693	6847	4830	7196	7299	6962	6866	6382	5791	6132	6694	6490	6563
2843	3862	4041	3877	4140	4266	4187	4038	3927	3682	3615	2721	2644	2774	3589	2748	2638	3209	2999	2878	2793	2727	2604	2535	2469	2396	2308	2293	2230	2148	2336	2117	2327	2848	2576	4021	5204	6217	6439	4560	6695	6837	6520	6500	6037	5512	5834	6227	6120	6210
3004	3738	4039	3798	4086	4163	4221	4005	3962	3744	3609	2712	2611	2791	2793	2703	2590	3169	3045	2821	2827	2726	2636	2530	2503	2406	2318	2275	2254	2141	2384	2167	2306	2800	3246	3865	4849	5876	5962	4261	6318	6414	6174	6037	5623	5092	5405	5867	5820	5793
2583	3858	3950	3806	4039	4315	4193	4088	3980	3715	3627	2797	2784	3748	3740	3761	3660	2619	3216	3043	2962	2898	2763	2635	2569	2482	2377	2306	2299	2197	2533	2167	2516	3270	3953	4667	6145	7106	7195	5013	7415	7612	7242	7176	6607	6040	6417	6888	6824	6819
3008	3735	3956	3805	3987	4275	4113	3974	3944	3727	3645	2795	2732	3762	3835	3864	3704	2689	3280	3115	3061	2951	2830	2697	2642	2539	2409	2374	2320	2252	2617	2146	2524	2627	4035	4744	6141	7160	7213	5067	7485	7684	7274	7189	6650	6046	6404	6879	6808	6852
2586	3863	4133	3742	4093	4231	4263	4144	4070	3785	3780	3674	3685	3868	3948	3934	3882	3611	2640	3240	3127	3056	2933	2842	2789	2642	2520	2484	2430	2344	2762	2249	2719	2732	4233	4895	6270	7253	7287	5065	7527	7578	7273	7140	6667	6064	6410	6841	6800	6798
3182	3744	3951	3812	4106	4255	4267	4120	4099	3780	3823	3699	3615	3888	4009	3953	3854	3641	2664	3277	3165	3076	2966	2853	2794	2699	2577	2510	2493	2373	2784	2277	2706	2767	4283	4966	6478	7422	7593	5265	7817	7942	7541	7398	6865	6282	6634	7106	7039	6992
3006	3741	3864	3816	4116	4348	4225	4124	4069	3790	3812	3749	3614	3852	3911	3913	3812	2789	2597	3215	3172	3089	2973	2846	2812	2699	2586	2547	2517	2395	2775	2327	2727	2650	3938	4566	5772	6667	6755	4721	6879	7102	6717	6703	6196	5711	5980	6533	6408	6356
2760	3745	4046	3959	4116	4304	4311	4100	4104	3825	3818	3705	3691	3842	3958	3938	3849	3610	2655	3234	3136	3083	2981	2867	2808	2699	2574	2539	2504	2411	2782	2232	2708	2657	4090	4759	6109	7121	7265	5058	7476	7639	7192	7186	6613	6006	6434	6882	6751	6793
3010	3615	4035	3744	4034	4378	4268	4084	4037	3801	3757	3672	3653	3835	3923	3926	3842	3592	2649	3256	3192	3090	2973	2896	2824	2685	2563	2530	2510	2383	2783	2328	2682	2700	4060	4683	5886	6822	6851	4767	7028	7197	6864	6703	6267	5715	6075	6573	6504	6492
2590	3867	4123	3745	4167	4295	4359	4175	4145	3908	3823	3763	3711	3899	4014	3965	3848	3648	2689	2560	3254	3162	3062	2953	2954	2786	2687	2673	2619	2526	2876	2451	2894	2744	3994	4448	5584	6352	6348	4461	6442	6601	6348	6291	5768	5346	5670	6118	6050	6043
2844	3982	3858	3955	4036	4284	4256	4148	4009	3829	3763	3709	3653	3833	3934	3895	3751	3587	2621	3241	3175	3096	2931	2860	2828	2704	2572	2560	2496	2397	2813	2373	2720	2666	3911	4526	5576	6395	6483	4538	6709	6716	6443	6428	5919	5392	5698	6191	6142	6065
3190	3862	4040	3886	4220	4387	4395	4113	4122	3881	3880	3728	3698	3920	4037	3959	3876	3656	2715	3301	3227	3169	3048	2975	2924	2801	2708	2688	2633	2528	2859	2447	2792	2757	4015	4533	5629	6356	6326	4565	6548	6625	6342	6209	5792	5273	5614	6044	5943	5956
2591	3860	3952	3949	4216	4377	4390	4231	4182	3925	3886	3816	3757	3967	3969	3992	3887	3631	2696	3313	3245	3156	3064	2951	2910	2791	2695	2675	2631	2504	2882	2494	2901	3590	4065	4457	5443	6275	6147	4387	6329	6384	6152	6093	5660	5146	5442	5885	5813	5856
3187	3860	3759	3812	4150	4240	4300	4151	4091	3864	3807	3760	3699	3885	3973	3959	3840	3653	2696	3311	3237	3156	3014	2984	2889	2795	2659	2628	2608	2475	2880	2471	2812	2804	4046	4528	5622	6300	6252	4395	6326	6462	6252	6123	5737	5262	5538	5981	5887	5838
3198	3866	4126	3887	4275	4337	4386	4237	4147	3852	3849	3697	3719	3907	3984	3947	3796	2805	2638	3259	3151	3129	2980	2880	2860	2710	2589	2567	2528	2428	2819	2372	2826	2793	4054	4652	5793	6618	6588	4640	6751	6842	6557	6447	6082	5513	5750	6257	6174	6128
3196	3731	3944	3803	4097	4275	4304	4106	4105	3846	3757	3669	3654	3814	3908	3908	3791	2811	2622	3215	3123	3089	2942	2858	2785	2677	2548	2552	2510	2379	2748	2323	2736	2630	3918	4491	5659	6437	6567	4489	6691	6698	6452	6440	5872	5432	5779	6155	6014	6079
3026	3731	3858	3812	4168	4184	4315	4158	4039	3803	3745	3688	3634	3814	3912	3966	3804	3588	2625	3198	3108	3056	2918	2817	2751	2630	2479	2478	2449	2329	2739	2228	2718	2780	4140	4762	6137	7089	7213	5082	7497	7520	7231	7109	6535	5970	6363	6835	6807	6806
3026	3861	3849	3803	4105	4281	4250	4061	3961	3745	3800	3641	3673	3830	3969	3954	3840	3612	2615	3223	3109	3036	2910	2780	2716	2616	2471	2415	2377	2306	2734	2224	2739	2796	4251	4947	6308	7314	7419	5122	7652	7741	7386	7329	6813	6151	6478	7080	6942	6962
3028	3862	3939	3874	4039	4231	4260	4061	4040	3784	3720	3640	3687	3842	4009	3972	3834	3625	2606	3240	3136	3076	2906	2791	2727	2616	2489	2430	2397	2319	2756	2322	2741	3638	4258	4961	6331	7430	7438	5136	7637	7766	7418	7373	6754	6121	6546	7077	6974	6916
2775	3987	4209	4018	4281	4378	4517	4309	4267	3986	4058	3829	3790	3896	4011	3986	3841	3692	2752	2644	2570	3287	3184	3095	3047	2948	2860	2843	2817	2656	2989	2691	2995	2800	3878	4157	5079	5726	5650	4048	5752	5944	5704	5566	5208	4844	5124	5518	5459	5498
3199	3745	3941	3966	4224	4565	4554	4382	4348	4114	4033	4012	3962	4053	4133	4099	4003	3831	3732	3585	2762	2718	2666	2584	2568	3262	3130	3170	3104	2934	3240	2871	3223	3661	3878	4004	4704	5177	5148	3719	5272	5338	5183	5089	4746	4414	4648	5072	4919	4981
3199	3863	3950	3965	4352	4413	4526	4438	4329	4160	4057	4019	3987	4078	4160	4164	4033	3866	3671	3626	2787	2764	2662	2592	3304	3239	3092	3133	3106	2912	3244	2799	3132	3613	3895	3996	4806	5271	5200	3793	5299	5435	5183	5210	4893	4480	4729	5152	5032	5040
3199	3741	4123	4037	4399	4615	4630	4427	4520	4103	4198	4037	4032	4123	4213	4230	4091	3894	3774	3627	2785	2718	2588	3253	3242	3144	2997	2985	2927	2795	3137	2671	3030	3608	3912	4247	5099	5749	5743	4052	5927	5950	5722	5681	5265	4853	5106	5508	5471	5445
2599	3990	4114	3880	4103	4434	4385	4270	4192	3914	3861	3810	3777	3907	4039	4064	3869	3702	2719	2614	3320	3235	3128	3049	2955	2861	2732	2696	2650	2555	2949	2568	2969	3630	4037	4514	5406	6087	6097	4213	6225	6267	6037	5980	5542	5111	5334	5815	5632	5716
3022	3994	3850	3883	4106	4443	4356	4246	4142	3945	3860	3785	3654	3892	3930	3945	3829	3621	2707	3291	3208	3162	3049	2937	2906	2808	2670	2673	2632	2499	2852	2400	2794	2647	3905	4359	5336	6127	6184	4271	6308	6382	6193	6059	5690	5151	5538	5922	5880	5826
3189	3613	3928	3731	4097	4174	4229	4055	4020	3769	3647	3609	2726	3651	3716	3643	2733	3302	3130	3042	2934	2885	2751	2668	2595	2530	2402	2399	2331	2230	2514	2196	2547	2994	2718	3959	4988	5881	5942	4106	6147	6171	5906	5802	5434	4909	5221	5576	5546	5580
3021	3987	4115	3803	4207	4376	4342	4174	4164	3876	3843	3763	3687	3919	3984	3959	3888	3640	2713	3257	3218	3109	2995	2889	2862	2723	2592	2565	2510	2438	2808	2413	2754	2719	4043	4731	6198	7239	7394	5175	7687	7884	7563	7507	6799	6247	6671	7232	7122	7107
3015	3985	4027	3875	4091	4224	4274	4169	4009	3791	3622	3654	2759	3704	3695	3708	3608	2629	3176	2999	2955	2898	2726	2654	2629	2479	2420	2367	2319	2217	2522	2263	2515	3180	3795	4625	6197	7336	7571	5408	8022	8133	7811	7681	7147	6465	6903	7496	7371	7379
2591	3870	4116	3870	4149	4272	4237	4130	4045	3764	3721	3638	2785	3621	3716	3696	3585	2595	3163	3041	2963	2858	2758	2660	2607	2493	2413	2377	2324	2250	2501	2262	2561	3197	3726	4440	5927	7072	7237	5113	7503	7702	7403	7358	6752	6202	6549	7097	6987	7000
2758	3991	3944	3658	4153	4268	4366	4090	4003	3831	3722	3666	2772	3691	3746	3696	2793	2590	3169	3035	2968	2864	2782	2650	2636	2508	2430	2411	2324	2257	2548	2240	2492	3172	3676	4456	5799	6915	7083	4910	7341	7499	7148	7112	6625	5935	6383	6898	6779	6775
3180	3863	4016	3802	4149	4215	4317	4080	4003	3758	3691	3590	2805	3661	3689	3702	3584	2572	3170	3020	2956	2891	2750	2685	2574	2519	2409	2369	2320	2224	2542	2214	2561	3151	3677	4483	5923	7050	7242	5121	7546	7745	7432	7244	6676	6198	6477	7110	7027	6966
2585	3989	4106	3951	4035	4323	4193	4169	4050	3763	3759	3637	3592	3675	3756	3768	3590	2633	3212	3055	3002	2898	2795	2680	2627	2554	2437	2401	2350	2239	2553	2239	2586	3220	3817	4481	5961	7205	7346	5171	7587	7864	7448	7352	6787	6251	6631	7122	7098	7027
3013	2727	3840	3736	4091	4216	4278	4130	4003	3723	3788	3625	2734	3704	3721	3729	3602	2601	3190	3035	2928	2898	2757	2674	2629	2516	2403	2376	2326	2267	2539	2239	2586	3178	3825	4674	6211	7476	7728	5417	8000	8283	7813	7799	7169	6610	6954	7552	7428	7449
2589	3870	3934	3951	4093	4270	4326	4169	4038	3836	3769	3660	3586	3735	3825	3735	3626	2629	3225	3041	2976	2904	2789	2686	2658	2523	2443	2394	2350	2256	2564	2312	2540	2575	3897	4707	6290	7647	7874	5510	8173	8407	8039	7911	7310	6637	7024	7718	7536	7543
3020	3738	3933	3733	4140	4274	4240	4079	4038	3784	3696	2807	2798	3722	3791	3737	3631	2607	3185	3014	2956	2890	2745	2667	2640	2491	2381	2377	2295	2242	2557	2190	2491	3155	3869	4704	6385	7715	7925	5453	8272	8475	8076	8019	7472	6751	7156	7682	7659	7682
2760	3616	4100	3803	4151	4265	4317	4120	4038	3790	3715	3688	2798	3705	3785	3756	3643	2640	3197	3050	2962	2910	2821	2687	2617	2520	2433	2389	2335	2251	2558	2214	2607	3294	3851	4664	6270	7483	7651	5408	7998	8311	7831	7773	7226	6511	6966	7528	7420	7482
2593	3986	4119	3732	4037	4338	4290	4118	4048	3796	3758	3665	3618	3747	3824	3801	3690	2679	3255	3070	3003	2910	2846	2730	2679	2571	2488	2420	2385	2272	2623	2240	2588	3321	3923	4703	6180	7451	7556	5225	7928	8110	7697	7665	7034	6444	6873	7459	7311	7313
3188	3736	3931	3733	4095	4269	4231	4153	4001	3724	3751	3664	3592	3704	3790	3762	3624	2635	3272	3076	2997	2904	2815	2724	2699	2592	2492	2430	2389	2290	2614	2240	2588	3275	3899	4500	6050	7090	7247	5062	7560	7754	7447	7294	6805	6220	6591	7166	7080	7050
3018	3865	4112	3814	4148	4220	4284	4204	4012	3792	3728	3649	3611	3722	3803	3775	3630	2652	3264	3133	3037	2983	2899	2805	2757	2649	2527	2484	2452	2349	2696	2315	2751	2577	3804	4332	5330	6232	6343	4482	6563	6755	6503	6494	6017	5446	5854	6330	6278	6368
3181	3736	3931	3742	4096	4214	4278	4124	4013	3850	3795	3636	3585	3721	3784	3742	3666	2685	3254	3125	3044	2956	2866	2755	2705	2612	2509	2454	2436	2299	2670	2313	2680	3318	3795	4295	5505	6388	6494	4631	6730	6837	6644	6508	6096	5560	5878	6380	6352	6346
3187	3867	3852	3951	4093	4307	4150	4074	4002	3854	3666	3617	2767	3756	3809	3800	3672	2687	3245	3153	3050	2923	2842	2753	2703	2591	2471	2442	2387	2300	2622	2288	2658	3320	3900	4544	5678	6693	6775	4743	6996	7212	6843	6853	6412	5819	6216	6690	6602	6593
2594	3986	4034	3879	4098	4312	4273	4034	4043	3781	3714	3652	2773	3737	3799	3768	3678	2644	3245	3101	3017	2917	2819	2708	2675	2581	2467	2390	2342	2253	2606	2288	2631	2571	3798	4461	5678	6636	6761	4757	7067	7168	6847	6805	6289	5715	6130	6655	6577	6532
3182	3606	4021	3870	3979	4220	4178	4029	3889	3712	3646	2792	2690	2797	3628	3619	2707	3292	3073	2927	2835	2798	2666	2575	2529	2405	2315	2283	2237	2142	2421	2113	2394	3026	2728	4149	5483	6601	6761	4690	6991	7177	6853	6736	6269	5732	6106	6602	6483	6486
2594	3976	4026	3880	4037	4166	4231	4068	3882	3752	3622	2752	2715	2749	2762	2734	2636	3180	2991	2863	2780	2705	2610	2538	2454	2412	2292	2231	2216	2123	2346	2138	2326	2861	2660	4057	5476	6670	6882	4892	7361	7546	7213	7171	6501	6044	6365	6897	6795	6764
3183	3728	3936	3738	3980	4166	4134	4051	3888	3740	2780	2724	2613	2683	2687	2682	2570	3139	2942	2836	2733	2665	2552	2474	2451	2347	2240	2216	2176	2098	2272	2187	2255	2786	3233	3878	5081	6243	6469	4656	6821	6973	6695	6546	6043	5552	5826	6348	6286	6278
3182	3735	3935	3733	4094	4118	4181	3960	3864	3739	2785	2730	2581	2732	2748	2713	2595	3137	2960	2841	2772	2705	2560	2509	2437	2368	2240	2221	2207	2111	2319	2113	2351	2846	2646	3935	5299	6420	6681	4727	7092	7234	6904	6723	6286	5724	6053	6549	6489	6477
2589	3858	3934	3738	3917	4216	4145	4079	3935	3666	2785	2760	2606	2738	2772	2758	2644	3217	3001	2832	2820	2712	2612	2502	2463	2368	2261	2238	2224	2093	2333	2090	2307	2828	2706	4096	5458	6609	6886	4813	7168	7276	7034	6906	6430	5840	6143	6710	6615	6604
3014	3728	3838	3875	4031	4118	4173	4068	3996	3712	3645	3612	2690	3641	3689	3675	3588	3304	3144	2968	2895	2791	2712	2589	2524	2437	2343	2299	2278	2157	2468	2112	2535	3260	3975	4723	6291	7529	7711	5405	8077	8304	7799	7744	7201	6446	6864	7446	7226	7360
3016	3860	3938	3805	4093	4260	4229	4034	3958	3740	3713	2753	2664	3611	3676	3630	2778	3252	3065	2945	2808	2758	2649	2523	2490	2387	2290	2270	2209	2120	2416	2137	2421	3234	3732	4485	5877	7023	7315	5106	7605	7656	7312	7207	6639	6026	6402	6936	6816	6858
3014	3607	3842	3734	3916	4315	4091	3994	3928	3673	3608	2759	2677	2732	2799	2764	2666	3182	3046	2887	2813	2738	2612	2541	2467	2382	2298	2262	2249	2148	2367	2162	2397	2961	2658	4079	5534	6662	6880	4845	7162	7353	7023	6921	6506	5847	6177	6753	6653	6616
3190	3611	3927	3806	3968	4206	4178	3949	3923	3673	2810	2718	2658	2756	2781	2739	2606	3176	3004	2860	2781	2704	2630	2507	2453	2346	2250	2255	2178	2105	2359	2113	2328	2890	2648	4093	5353	6521	6742	4811	7123	7281	6894	6879	6397	5847	6193	6601	6562	6504
3182	3861	3836	3878	4025	4168	4222	4038	3918	3673	2786	2752	2626	2760	2733	2733	2575	3151	2971	2856	2800	2678	2566	2507	2456	2361	2273	2229	2203	2082	2328	2062	2279	2907	3305	3933	5249	6354	6632	4683	6976	7056	6790	6707	6210	5612	6009	6443	6340	6410
3012	3855	3927	3733	4041	4206	4124	3988	3906	3673	2779	2746	2657	2772	2796	2778	2682	3215	3017	2882	2819	2751	2604	2507	2472	2375	2272	2251	2201	2071	2376	2087	2417	2958	2786	4191	5481	6515	6718	4708	6978	7148	6836	6680	6232	5592	6014	6465	6394	6339
3189	3858	3848	3809	4094	4167	4178	3988	3922	3707	3615	2758	2689	2756	2794	2752	2665	3215	3010	2874	2820	2698	2630	2539	2459	2382	2276	2255	2217	2120	2358	2111	2396	2965	2720	4196	5580	6663	6889	4887	7207	7388	6992	6931	6398	5779	6144	6697	6540	6609
3009	3606	4023	3657	4087	4163	4182	4027	3921	3684	3646	2729	2670	2745	3631	3604	2688	3233	3057	2879	2820	2744	2637	2527	2464	2389	2287	2267	2202	2110	2396	2163	2373	3083	3589	4271	5461	6496	6601	4655	6880	7014	6700	6501	6091	5522	5839	6263	6228	6214
2580	3848	3844	3746	4087	4216	4214	4032	3926	3673	3621	2723	2664	3584	3611	2778	2724	3276	3047	2922	2833	2758	2649	2540	2504	2393	2318	2280	2231	2121	2423	2187	2419	3100	3646	4236	5536	6612	6868	4800	7074	7240	6858	6801	6245	5711	6072	6620	6478	6497
3184	3851	3936	3877	3973	4303	4219	4036	4004	3820	3682	2786	2772	3648	3774	3729	3639	2624	3197	3038	2983	2890	2776	2687	2621	2516	2393	2385	2313	2233	2583	2213	2606	2564	3938	4569	6027	7170	7206	5096	7465	7673	7295	7166	6641	6019	6358	6982	6880	6900
2585	2709	4019	3801	4091	4220	4271	4240	4040	3859	3817	3645	3617	3767	3833	3825	3717	2727	3325	3177	3125	3041	2943	2856	2752	2702	2542	2516	2488	2384	2735	2459	2772	2689	3932	4423	5597	6481	6554	4549	6728	6927	6642	6616	6117	5603	5967	6425	6302	6344
2580	3855	4203	3815	4138	4367	4281	4195	4071	3825	3811	3692	2811	3796	3862	3838	3693	2738	3319	3174	3124	3015	2916	2818	2784	2666	2574	2550	2504	2403	2745	2458	2726	2642	3929	4485	5602	6551	6633	4680	6837	6957	6709	6690	6122	5598	6033	6478	6374	6426
3178	3601	3924	3872	4090	4264	4229	4038	3975	3786	3689	3622	3605	3750	3833	3838	3712	2677	3310	3154	3090	3022	2904	2813	2770	2641	2538	2477	2472	2371	2690	2337	2706	2570	3861	4465	5695	6673	6834	4817	7055	7215	6877	6790	6319	5753	6090	6652	6550	6585
2570	3980	4027	4027	4218	4371	4331	4245	4054	3905	3867	3754	3650	3833	3922	3888	3783	2787	2658	3271	3191	3140	3002	2941	2908	2781	2659	2660	2586	2493	2831	2583	2916	2742	3965	4411	5499	6262	6330	4539	6651	6793	6517	6408	5983	5499	5907	6298	6259	6264
2997	3733	3932	3803	4084	4263	4191	4076	4006	3786	3707	2797	3586	3713	3757	3753	3658	2655	3243	3155	3022	2922	2885	2777	2711	2583	2503	2484	2405	2318	2638	2287	2681	2570	3793	4389	5687	6636	6686	4737	7030	7100	6880	6772	6304	5778	6131	6614	6597	6523
3168	3852	4106	3803	4036	4214	4273	4088	3994	3792	3713	3587	3605	3695	3790	3798	3682	2700	3276	3113	3043	2935	2835	2725	2673	2586	2476	2447	2405	2293	2633	2335	2634	2577	3942	4688	5994	7088	7270	5107	7558	7864	7478	7410	6899	6279	6635	7249	7189	7164
3000	3850	3928	3946	4031	4220	4305	4117	4029	3807	3682	2785	2767	3640	3698	3677	2793	2602	3178	3011	2929	2882	2763	2672	2646	2529	2403	2367	2348	2261	2544	2235	2536	3165	3818	4447	5821	6888	7091	5103	7397	7604	7260	7301	6661	6050	6443	6962	6946	6916
2565	3726	4101	3945	4088	4171	4218	4032	3951	3677	3651	2778	2722	3640	3675	3657	2752	3264	3102	2966	2888	2809	2688	2594	2566	2464	2345	2342	2289	2172	2459	2139	2448	3143	3689	4433	5875	7068	7315	5145	7609	7800	7460	7353	6837	6286	6611	7142	7084	7080
2736	3971	4103	3883	4211	4219	4319	4076	4045	3774	3694	3668	2773	3752	3750	3772	2799	2630	3209	3064	2970	2881	2789	2673	2605	2510	2421	2379	2314	2260	2558	2216	2568	3241	3805	4569	6020	7232	7471	5281	7816	7993	7657	7593	7061	6426	6744	7330	7183	7253
2564	3973	4107	3885	4181	4218	4297	4101	4000	3779	3669	3637	2734	3675	3727	3723	2784	2594	3169	3016	2928	2854	2751	2651	2574	2491	2379	2351	2292	2230	2508	2189	2518	3167	3732	4456	5919	7090	7352	5206	7713	7896	7533	7468	6962	6301	6705	7266	7142	7172
3160	3976	4111	3888	4151	4218	4276	4126	3956	3784	3645	3607	2696	3598	3704	3675	2769	3326	3129	2969	2887	2828	2714	2630	2543	2473	2338	2324	2267	2200	2459	2163	2469	3094	3660	4343	5819	6948	7233	5131	7610	7800	7410	7344	6864	6176	6666	7203	7102	7091
2984	3847	4012	3663	4086	4217	4142	3919	3888	3676	3590	2725	2657	3592	3660	3589	2715	3254	3059	2936	2845	2788	2650	2565	2527	2432	2286	2282	2244	2145	2415	2114	2402	3030	3624	4389	5984	7399	7740	5440	8272	8472	8076	7999	7338	6746	7120	7755	7639	7645
3148	3851	4106	3881	4148	4276	4329	4099	4054	3802	3743	3609	3629	3670	3760	3789	3644	2624	3224	3089	3038	2900	2839	2695	2686	2589	2502	2479	2419	2319	2622	2266	2570	3208	3776	4440	5937	7121	7427	5167	7835	7953	7629	7536	6886	6288	6697	7309	7080	7083
2727	3846	4114	3967	4343	4535	4527	4402	4376	4146	4091	4012	3923	4043	4084	4040	3912	3754	3688	2794	2796	2753	2647	2611	2612	3322	3226	3247	3232	3080	3226	3057	2560	3611	3669	3911	4684	5274	5229	3724	5334	5540	5244	5203	4869	4425	4731	5112	4959	5021
2977	3970	4021	4033	4276	4492	4650	4401	4423	4233	4190	4156	3993	4050	4077	4117	3977	3884	3837	3738	3726	3712	3684	3626	3612	3610	2793	3598	3614	2604	2750	2589	2797	3776	3681	3629	4113	4436	4293	3147	4380	4454	4323	4213	3936	3722	3881	4164	4013	4123
3152	4097	4202	4172	4405	4683	4661	4491	4471	4239	4350	4162	4102	4170	4180	4149	4043	3989	3892	3869	3833	3831	3794	3754	3786	3743	3669	3737	3736	2751	3656	2713	3641	3901	3775	3747	4183	4471	4429	3154	4442	4550	4337	4369	4079	3782	3890	4279	4224	4216
3148	3975	3924	3963	4277	4488	4565	4351	4362	4135	4136	4040	3943	4063	4051	4020	3953	3837	3746	3598	3620	2805	2761	2674	2673	2612	3310	2585	2579	3154	2565	3132	2608	3655	3678	3731	4351	4765	4596	2565	4661	4838	4603	4584	4286	3946	4148	4463	4439	4430
3315	4217	4284	3886	4277	4635	4564	4430	4418	4079	4129	4033	3866	4021	4108	4001	3923	3771	3748	3600	3592	2812	2768	2686	2686	2641	3313	2608	2599	3148	2566	3206	2606	3654	3694	3630	4228	4559	4548	3182	4529	4651	4353	4416	4141	3783	3997	4273	4339	4291
3319	3852	4112	3968	4330	4548	4618	4437	4425	4260	4112	4106	3962	4104	4097	4085	3959	3876	3764	3725	3659	3692	3659	3626	3594	2788	2746	2794	2779	2570	2749	3282	2705	3705	3678	3646	4058	4405	4344	3079	4283	4444	4311	4226	4019	3672	3911	4232	4160	4195
2969	3848	3929	3962	4276	4538	4560	4397	4342	4179	4093	4027	3930	3968	4047	3995	3894	3786	3678	3638	3620	3613	2812	2722	2793	2707	2658	2694	2656	3237	2625	3255	2610	2795	3598	2738	3941	4203	4257	2993	4212	4362	4217	4089	3849	3659	3788	4041	4001	4042
2719	4097	4200	3947	4274	4580	4602	4352	4331	4032	3995	3982	3789	3908	3898	3917	3768	3629	2763	2679	2627	2607	3306	3267	3208	3142	3097	3083	3105	2905	3123	2911	3164	2627	2740	2747	4108	4409	4276	3205	4393	4554	4375	4341	4059	3667	3983	4264	4155	4240
3310	3719	3830	3661	4018	4224	4132	4044	3895	3641	2786	2666	2625	2765	2753	2768	2614	3205	3043	2878	2824	2755	2657	2575	2514	2424	2371	2343	2253	2164	2420	2165	2450	2913	3245	3745	4800	5646	5747	4098	5925	6149	5918	5810	5349	4980	5160	5619	5467	5491
3154	3971	4011	3872	4019	4209	4216	3994	3914	3696	2805	2717	2657	2800	3623	2808	2703	3252	3091	2921	2833	2755	2661	2523	2492	2368	2282	2227	2224	2116	2394	2112	2375	2980	2780	4281	5824	6971	7261	5066	7566	7797	7380	7270	6670	6133	6537	6970	6883	6865
3154	3966	3827	3730	4023	4116	4125	4068	3878	3695	2780	2746	2657	3616	3599	3615	2703	3281	3079	2911	2819	2742	2654	2542	2477	2397	2285	2261	2192	2131	2383	2088	2376	3030	3624	4397	5899	7061	7289	5160	7694	7879	7493	7485	6876	6193	6579	7148	7081	7045
3158	3846	3831	3872	4089	4111	4184	3989	3919	3628	2779	2718	2637	3622	3617	3601	2710	3256	3088	2917	2859	2762	2623	2525	2495	2389	2269	2245	2194	2128	2429	2162	2378	3131	3801	4591	6203	7488	7817	5482	8247	8484	8052	7967	7347	6699	7124	7696	7574	7575
3154	3850	4012	3743	3961	4219	4188	4040	3881	3708	2785	2759	2664	2790	3654	3627	2734	3267	3067	2888	2831	2755	2649	2537	2506	2414	2272	2271	2191	2129	2422	2090	2401	3104	3702	4533	6211	7583	7921	5466	8298	8537	8126	7973	7399	6739	7139	7785	7615	7663
2982	3593	3924	3796	3957	4110	4087	3904	3924	3622	2780	2740	3304	2801	3591	3601	2698	3215	3052	2867	2818	2735	2610	2506	2477	2371	2276	2254	2203	2096	2389	2113	2422	3056	3700	4434	5927	7260	7476	5333	7888	8076	7689	7604	7039	6429	6785	7362	7248	7268
2977	3850	3834	3800	4028	4174	4173	3949	3918	3662	3646	2719	2619	2790	3612	3587	2705	3234	3058	2923	2831	2742	2648	2537	2489	2364	2302	2264	2196	2114	2400	2114	2424	2943	2737	4178	5594	6759	7024	4993	7455	7610	7268	7219	6633	6080	6450	7023	6956	6892
2806	3727	4008	3724	3961	4122	4211	4068	3949	3668	2811	2763	2664	3615	3725	3673	3590	3325	3161	2979	2893	2809	2705	2615	2566	2469	2347	2296	2271	2171	2454	2138	2467	3073	3762	4420	6006	7240	7477	5197	7822	8023	7631	7609	6994	6355	6739	7350	7218	7194
3148	3731	4098	3805	4140	4273	4311	4118	4007	3741	3657	3613	3617	3801	3883	3866	3746	2762	3296	3148	3067	2974	2885	2761	2699	2579	2489	2394	2402	2283	2644	2287	2635	2665	4088	4865	6330	7633	7785	5444	8105	8220	7908	7811	7098	6606	6902	7545	7435	7435
2719	3859	3923	3943	4088	4273	4273	4124	3977	3788	3756	3649	3610	3831	3859	3872	3771	2758	2565	3146	3079	3020	2911	2813	2743	2623	2506	2484	2451	2327	2686	2287	2751	2599	3974	4616	5949	7017	7125	4928	7362	7533	7216	7172	6569	5995	6365	6881	6871	6815
2807	3738	3905	3803	4083	4264	4224	4157	4074	3815	3712	3621	3680	3827	3923	3879	3800	3619	2620	3253	3141	3080	2962	2856	2783	2712	2575	2550	2505	2396	2758	2384	2797	2803	4031	4593	5744	6608	6671	4710	6927	7033	6761	6684	6176	5674	6051	6578	6445	6451
3323	3980	4008	3955	4138	4411	4386	4118	4068	3821	3773	3700	3661	3838	3940	3879	3817	3584	2587	3277	3156	3093	2965	2894	2801	2693	2580	2546	2512	2391	2756	2432	2773	2665	3942	4445	5619	6498	6536	4659	6764	6854	6614	6469	6054	5446	5910	6431	6257	6269
2986	3856	4092	3872	4134	4172	4225	4068	4015	3702	3705	2812	2803	3748	3934	3900	3798	2781	2562	3153	3055	2948	2845	2732	2668	2563	2436	2412	2346	2253	2625	2308	2700	2729	4144	4862	6377	7449	7682	5313	7954	8032	7726	7651	7063	6410	6777	7391	7223	7314
3154	3729	4010	3728	4075	4265	4183	3993	3954	3741	2815	2784	2739	3708	3788	3777	3626	2633	3184	3051	2946	2869	2750	2640	2623	2465	2376	2336	2300	2193	2564	2140	2586	2587	3891	4683	6203	7390	7524	5251	7865	7993	7628	7585	6960	6379	6767	7347	7189	7237
2984	3735	3913	3723	4084	4216	4177	4067	3949	3701	3638	3608	2739	3690	3737	3718	2793	2598	3186	3010	2959	2856	2763	2636	2600	2534	2417	2334	2309	2219	2523	2212	2582	3262	3721	4528	5832	6910	7053	4933	7340	7455	7149	7024	6525	5872	6410	6842	6716	6791
2977	3855	4099	3803	4069	4357	4305	4117	4068	3815	3773	3728	2797	3814	3834	3834	3663	2691	3318	3149	3087	2988	2891	2782	2724	2616	2524	2468	2443	2316	2617	2457	2746	2620	3997	4578	5879	7145	7285	5047	7522	7657	7304	7267	6715	6050	6462	7090	6913	6920
2984	3862	3825	3725	4079	4216	4171	3944	3918	3641	2790	2733	2701	2769	3625	3615	2669	3224	3071	2909	2828	2744	2631	2557	2502	2390	2274	2258	2211	2105	2388	2065	2469	3055	2772	4237	5508	6572	6792	4689	7003	7258	6912	6750	6309	5795	6089	6557	6483	6487
3325	3732	3913	3720	4006	4161	4178	3944	3882	3589	2767	2701	2574	2803	3621	3604	2703	3243	3050	2878	2824	2692	2611	2474	2438	2340	2248	2215	2164	2090	2400	2038	2418	3074	3688	4407	5818	6891	7064	4989	7319	7513	7203	7026	6371	5933	6245	6763	6723	6659
2983	3604	3829	3721	3897	4161	4135	3949	3799	3629	2779	2674	2625	2714	3606	2777	2644	3210	3025	2892	2776	2718	2597	2505	2409	2322	2239	2181	2150	2073	2342	2063	2395	2939	3629	4248	5558	6666	6855	4794	6993	7258	6900	6817	6334	5823	6021	6574	6527	6451
2727	3742	4011	3732	4130	4215	4134	4000	3847	3650	2798	2726	2644	2762	3591	3602	2733	3233	3089	2911	2817	2731	2585	2536	2452	2369	2242	2208	2165	2097	2375	2089	2395	3083	3699	4407	5765	6810	6995	4908	7326	7556	7128	7062	6543	6009	6217	6791	6713	6658
2977	3728	3741	3595	3896	4113	4081	3944	3829	2793	2767	2651	2637	3584	3682	3622	2732	3291	3080	2946	2809	2731	2622	2488	2459	2376	2217	2223	2139	2082	2415	2088	2396	3126	3749	4605	6123	7301	7446	5192	7733	7912	7528	7365	6894	6229	6593	7098	7112	7028
3687	4266	4421	4498	5019	5293	5438	5427	5383	5132	5227	5172	5097	5313	5411	5412	5341	5191	5140	5069	5110	5119	5046	4981	5023	4987	4862	4965	4992	4595	4756	4529	4801	5077	4983	4868	5515	5972	5913	4027	5846	6005	5828	5729	5282	4823	5158	5516	5474	5484
2750	4268	4423	4431	4785	5195	5309	5259	5227	5065	5006	5024	4904	5116	5278	5276	5205	5073	5060	4957	4954	4967	4886	4851	4845	4821	4686	4831	4794	4459	4649	4356	4613	4984	4913	4732	5439	5800	5804	4048	5818	5879	5593	5597	5163	4786	5049	5467	5370	5391
2744	4273	4420	4570	4956	5196	5304	5333	5222	5014	4988	4977	4898	5103	5213	5175	5096	4991	4953	4795	4800	4829	4769	4728	4712	4660	4578	4647	4686	4304	4473	4255	4539	4834	4739	4673	5332	5744	5628	3912	5620	5784	5510	5478	5078	4689	4964	5335	5159	5200
2571	4267	4503	4418	4772	5236	5321	5237	5205	4957	5030	4945	4809	5102	5125	5118	5019	4859	4803	4720	4726	4743	4671	4604	4613	4564	4449	4558	4539	4204	4403	4228	4370	4734	4682	4564	5186	5618	5434	3831	5547	5568	5423	5394	4950	4495	4811	5131	5095	5157
2743	4392	4604	4565	4900	5284	5384	5236	5205	5008	5061	4986	4859	5096	5161	5138	5059	4931	4852	4738	4748	4796	4721	4638	4661	4600	4486	4619	4579	4270	4414	4277	4439	4739	4690	4591	5204	5618	5462	3831	5587	5722	5401	5382	5022	4615	4826	5227	5166	5153
2576	4396	4515	4497	4898	5295	5341	5303	5335	5099	5116	5051	4988	5228	5311	5272	5179	5107	4977	4913	4895	4928	4869	4815	4830	4768	4677	4763	4790	4433	4589	4378	4587	4861	4790	4714	5404	5776	5617	3949	5712	5756	5509	5531	5066	4773	4999	5343	5290	5281
3680	4393	4597	4488	4903	5250	5350	5337	5215	5059	5085	5017	4962	5175	5219	5241	5131	4995	4916	4851	4888	4856	4767	4744	4744	4696	4642	4695	4732	4346	4499	4306	4563	4863	4739	4695	5333	5662	5582	3945	5764	5727	5493	5447	5120	4629	4912	5280	5246	5205
2574	4263	4420	4422	4956	5088	5346	5178	5210	4986	5011	4913	4872	5069	5110	5142	5031	4884	4843	4712	4773	4730	4710	4620	4648	4574	4508	4590	4571	4247	4422	4233	4426	4700	4698	4580	5183	5583	5514	3843	5555	5651	5447	5345	5025	4615	4817	5200	5147	5140
2743	4017	4412	4422	4779	5088	5158	5044	5066	4827	4894	4800	4730	4880	4949	5012	4853	4746	4630	4580	4547	4551	4488	4435	4391	4379	4252	4358	4346	4045	4231	4059	4191	4513	4488	4492	5183	5563	5465	3871	5514	5617	5438	5368	5018	4564	4823	5195	5132	5141
2570	4387	4604	4560	4830	5240	5383	5280	5282	4962	4949	4886	4774	4927	4971	4935	4847	4668	4551	4443	4426	4360	4304	4238	4183	4101	4014	4057	4031	3737	3949	3765	3981	4325	4300	4306	4990	5512	5373	3785	5429	5531	5312	5319	4930	4515	4831	5130	5107	5065
2991	3884	3973	4055	4252	4442	4406	4357	4275	4085	4055	3986	3839	4043	4099	4060	3892	3763	2810	2673	2646	3317	3239	3151	3127	3021	2918	2918	2882	2755	3039	2555	2831	2616	3704	4057	4872	5615	5684	4031	5886	5916	5678	5600	5284	4700	5137	5490	5401	5386
2564	3885	4330	3984	4295	4579	4659	4503	4403	4086	4073	4046	4019	4118	4205	4144	4040	3800	3628	2789	2710	2654	3321	3256	3239	3151	3049	3067	3046	2890	3186	2851	3111	2735	3829	4065	4760	5424	5433	3840	5535	5671	5497	5384	4982	4539	4916	5303	5142	5206
3326	3880	4049	3891	4159	4481	4432	4349	4245	4024	3908	3948	3804	3979	4022	4008	3862	3687	2754	2654	2567	3303	3206	3130	3067	2969	2841	2859	2805	2675	2933	2714	2988	2760	3832	4329	5318	6081	6046	4249	6178	6363	6026	5982	5570	5054	5373	5811	5732	5701
3160	3875	4048	3805	4325	4378	4412	4298	4270	4029	4037	3929	3861	3960	4046	4029	3974	3722	3589	2745	2685	2647	3297	3223	3196	3097	2979	2972	2941	2820	3074	2763	3012	2790	3935	4323	5328	6090	6088	4353	6381	6415	6146	6148	5670	5242	5589	5943	5859	5912
2990	4000	4143	3961	4158	4333	4336	4264	4096	3834	3780	3709	2810	3779	3737	3703	3613	2668	3300	3151	3083	3026	2932	2847	2806	2712	2597	2568	2545	2406	2725	2347	2668	3168	2704	3913	4893	5732	5878	4198	6179	6271	6022	5964	5510	5144	5403	5825	5769	5780
3149	4004	4053	3670	4031	4265	4147	4084	4003	3742	3627	2777	2670	3621	3648	3627	2744	3275	3126	2935	2869	2794	2687	2598	2561	2429	2368	2307	2269	2195	2453	2072	2403	2944	2742	4071	5374	6371	6550	4685	6929	7006	6748	6715	6261	5596	6035	6441	6424	6442
3324	3875	3964	3952	4154	4280	4276	4123	3973	3783	3682	2748	2741	3670	3672	3634	2791	3308	3135	2957	2896	2794	2726	2590	2568	2440	2365	2346	2281	2192	2484	2171	2521	3106	3716	4318	5676	6808	7017	4946	7361	7419	7176	7062	6492	5948	6308	6775	6690	6662
2985	3755	3786	3751	4094	4225	4205	4212	3986	3800	3646	3617	2811	3648	3779	3730	3590	2633	3192	3077	2969	2893	2785	2702	2623	2555	2425	2414	2347	2265	2554	2248	2527	3211	3729	4323	5612	6657	6847	4850	7085	7289	6932	6859	6222	5786	6075	6606	6535	6517
2984	3755	4054	3975	4165	4498	4402	4335	4247	3949	3921	3850	3738	4001	4027	4018	3895	3764	2807	2672	2606	3309	3194	3135	3073	3001	2874	2866	2831	2705	3079	2650	3035	3698	4030	4454	5323	6002	5944	4180	6117	6266	6046	5988	5484	5087	5396	5871	5713	5766
2731	4128	4324	4057	4294	4548	4709	4538	4541	4269	4217	4181	4078	4279	4370	4363	4240	4108	3962	3832	3837	3778	3704	3637	3652	2789	2670	2684	2629	3245	3601	3190	3615	4210	4330	4420	5158	5635	5562	3964	5693	5832	5562	5563	5146	4750	5085	5443	5410	5437
2561	3877	4060	4182	4336	4743	4708	4567	4583	4392	4401	4266	4264	4420	4533	4533	4398	4250	4199	4091	4078	4042	3967	3896	3906	3811	3686	3729	3705	2711	3784	2618	3778	4319	4393	4535	5216	5610	5562	3931	5655	5765	5587	5515	5215	4758	5034	5436	5406	5354
2734	4005	4243	4189	4512	4747	4755	4657	4695	4476	4431	4323	4334	4507	4581	4565	4499	4383	4214	4132	4120	4095	4022	3977	3962	3858	3743	3778	3748	2762	3817	2643	3822	4300	4468	4520	5236	5766	5698	3998	5796	5918	5665	5598	5263	4815	5104	5497	5465	5414
3162	3755	3962	4113	4342	4640	4615	4532	4515	4269	4248	4181	4084	4325	4381	4374	4328	4116	4020	3874	3872	3857	3741	3680	3673	2793	2651	2689	2660	3242	3633	3240	3640	4194	4431	4532	5351	5871	5826	4074	5884	6066	5831	5753	5440	4946	5364	5676	5625	5663
3159	4123	4240	3971	4412	4561	4688	4480	4537	4293	4302	4247	4141	4281	4433	4393	4269	4157	4044	3886	3897	3857	3804	3711	3710	3618	2733	2731	2707	3296	3622	3167	2805	4057	4299	4442	5264	5847	5777	4085	5832	6032	5776	5573	5377	4883	5233	5656	5535	5576
2563	4004	4153	4042	4275	4541	4610	4442	4379	4178	4124	3974	3944	4111	4156	4142	4047	3894	3772	3639	3596	2779	2688	2655	2620	3300	3174	3193	3199	2989	3281	2888	3234	3667	3888	4247	5102	5750	5809	4069	6024	6047	5825	5741	5311	4943	5232	5657	5619	5580
2995	3867	3955	4037	4218	4589	4515	4396	4349	4139	4216	4036	3944	4129	4195	4174	4089	3906	3769	3693	3608	2785	2729	2642	2660	3302	3198	3196	3186	2977	3290	2963	3236	3808	4045	4291	5060	5720	5653	3936	5829	5893	5647	5670	5297	4825	5190	5499	5413	5455
2739	4249	4422	4249	4393	4731	4783	4594	4656	4408	4332	4212	4137	4297	4347	4319	4194	4045	3921	3823	3735	3718	3601	2780	2754	2648	3309	2579	3289	3083	3302	3011	3278	3714	3929	4105	4839	5398	5370	3842	5527	5610	5415	5340	4955	4574	4804	5161	5068	5130
2570	3875	4058	4039	4278	4544	4664	4481	4361	4151	4026	4020	3931	4005	4063	4063	3929	3767	3650	2743	2683	2594	3313	3205	3195	3103	3002	3023	2953	2784	3044	2767	2955	2621	3636	3761	4554	5208	5199	3720	5374	5508	5288	5168	4834	4554	4731	5072	5032	5060
2568	4001	4235	4123	4533	4868	4796	4665	4670	4380	4370	4293	4192	4364	4404	4391	4281	4115	3983	3885	3818	3745	3694	2808	2800	2701	2595	2632	2587	3150	2663	3188	2638	3909	4216	4384	5178	5767	5706	4071	5863	6008	5741	5658	5314	4830	5174	5566	5473	5412
2572	3999	4154	3976	4419	4515	4684	4442	4395	4189	4081	4104	3924	4091	4133	4087	3943	3773	3635	2773	2685	2660	3306	3248	3165	3101	2971	2992	2971	2781	3034	2795	3058	2717	3742	3945	4716	5337	5405	3805	5526	5584	5380	5265	4969	4507	4774	5174	5038	5051
2825	3746	4059	3904	4285	4426	4394	4248	4251	4038	3940	3934	3850	3987	4094	4040	3969	3748	3605	2689	2627	2627	3266	3161	3173	3082	2960	2944	2960	2752	3110	2727	3019	3614	4032	4420	5381	6162	6252	4440	6462	6560	6289	6310	5871	5371	5620	6097	6025	5982
2570	4132	4248	4199	4485	4772	4838	4637	4645	4355	4356	4252	4160	4320	4359	4342	4256	4112	4023	3899	3830	3843	3773	3695	3698	3641	2756	3587	2807	2570	3640	3322	2796	3977	4078	4333	5058	5594	5637	3920	5761	5852	5642	5586	5265	4801	5072	5503	5398	5440
2999	3630	4148	3977	4355	4659	4662	4447	4468	4245	4160	4202	4007	4186	4200	4209	4076	3983	3849	3725	3680	3658	2815	2728	2732	2631	3303	2589	2597	3145	2637	3119	2577	3754	3878	4065	4817	5420	5423	3860	5593	5727	5461	5377	5052	4668	4885	5387	5300	5249
3175	3763	4063	3977	4303	4577	4576	4547	4425	4217	4227	4171	4038	4206	4265	4226	4160	4000	3837	3776	3710	3658	3591	2758	2753	2648	3315	2607	2575	3156	2633	3025	2588	3724	3985	4154	5062	5647	5671	3993	5790	5818	5652	5598	5264	4780	5056	5428	5439	5339
3173	3640	4060	3914	4250	4631	4667	4547	4508	4213	4240	4168	4083	4272	4317	4277	4221	4096	3933	3820	3809	3738	3696	3594	3587	2748	2670	2665	2697	3224	2743	3124	2639	3912	4042	4254	5057	5654	5670	3997	5774	5865	5695	5615	5265	4755	5136	5483	5415	5415
2579	3757	4154	3987	4377	4739	4692	4608	4524	4331	4326	4193	4198	4327	4457	4392	4295	4186	4040	3966	3929	3903	3866	3777	3771	3708	3585	3673	3691	2669	3727	3251	2716	3859	4103	4293	5053	5664	5713	4073	5797	5932	5732	5727	5208	4763	5090	5505	5353	5416
3173	4018	4244	4138	4377	4702	4730	4738	4560	4311	4363	4256	4204	4370	4470	4424	4319	4159	4059	3972	3933	3903	3829	3761	3737	3661	3613	3612	3631	2646	3673	3275	2714	3975	4125	4382	5164	5802	5666	4039	5958	5962	5764	5715	5317	4862	5170	5492	5536	5482
3003	3877	4244	3985	4363	4696	4687	4613	4523	4333	4198	4209	4133	4251	4388	4367	4235	4033	3931	3840	3779	3784	3726	3609	3622	2789	2665	2718	2736	3287	2793	3128	2688	3872	4099	4284	5110	5701	5761	4068	5891	6087	5801	5721	5351	4928	5207	5586	5591	5568
3170	4017	4243	3979	4491	4691	4677	4512	4403	4248	4217	4127	4031	4190	4280	4258	4073	3951	3814	3713	3653	3665	2813	2749	2729	2664	3324	2590	2596	3164	2668	3026	3195	3702	3828	4131	4948	5570	5568	3985	5753	5853	5647	5631	5161	4780	5035	5495	5346	5418
3008	3756	4051	3831	4244	4422	4513	4327	4285	3987	4002	3928	3850	3972	4038	3996	3904	3735	3594	2705	2675	2620	3312	3237	3221	3140	3084	3080	3087	2883	3141	2626	2856	3288	2777	3871	4818	5510	5577	3966	5814	5848	5632	5602	5218	4745	4987	5350	5317	5281
3005	3872	4131	3741	4146	4318	4323	4138	4039	3823	3757	3699	2812	3712	3713	3699	2784	2642	3228	3124	3048	3012	2893	2831	2812	2698	2605	2622	2571	2472	2669	2290	2537	2999	2648	4018	5191	6172	6311	4537	6541	6689	6431	6333	5862	5337	5619	6133	5984	5975
3172	3869	4229	3811	4040	4268	4232	4122	3931	3743	3727	2783	2690	3631	3628	3595	2713	3284	3106	2936	2903	2840	2730	2632	2571	2498	2403	2362	2324	2221	2455	2215	2417	2977	2723	4128	5468	6479	6734	4792	7091	7208	6903	6781	6324	5691	6086	6552	6416	6446
3171	3990	3949	3882	4037	4116	4184	4037	3931	3698	3653	2776	2658	2809	3710	3673	2755	2565	3103	2950	2869	2773	2679	2577	2546	2407	2303	2318	2260	2150	2461	2187	2415	3162	3775	4584	6164	7366	7603	5331	7852	8074	7642	7680	7088	6364	6815	7303	7203	7177
2574	3736	4136	3812	4146	4262	4232	4082	4009	3810	3744	3642	2792	3653	3696	3745	2778	2582	3203	3014	2944	2832	2730	2668	2621	2483	2417	2383	2331	2239	2505	2287	2532	3138	3709	4373	5774	6892	7081	5026	7457	7608	7201	7155	6663	6019	6379	6917	6783	6832
2835	3862	4040	3806	3974	4213	4227	3998	3932	3776	3616	2755	2670	2768	2773	2807	2655	3267	3049	2926	2855	2766	2654	2522	2512	2425	2321	2302	2243	2159	2394	2140	2395	2913	2599	4014	5286	6289	6414	4594	6772	6896	6607	6556	6081	5530	5915	6320	6295	6219
3006	3858	3943	3816	3978	4213	4140	4027	3938	3709	3640	2762	2664	2738	3595	2762	2667	3245	3030	2897	2848	2720	2648	2545	2497	2414	2304	2293	2265	2141	2410	2140	2370	2890	2689	4061	5317	6277	6506	4626	6841	6996	6652	6561	6064	5538	5893	6396	6217	6327
2582	3866	3957	3820	4040	4275	4241	4060	3944	3762	3640	2759	2721	3638	3650	3612	2734	3301	3094	2962	2899	2806	2702	2620	2582	2467	2389	2350	2324	2218	2453	2168	2470	3038	2727	4121	5277	6329	6467	4611	6738	6934	6560	6495	6086	5497	5873	6265	6161	6161
2836	3862	3959	3669	4090	4222	4161	4100	3955	3734	3622	3600	2707	3620	3659	2778	2698	3303	3119	2987	2951	2859	2755	2680	2637	2549	2417	2384	2402	2255	2540	2219	2498	3018	2607	3856	4785	5538	5729	4077	5922	6059	5772	5700	5268	4891	5220	5560	5450	5459
3183	3742	3954	3816	4201	4275	4289	4133	4063	3767	3700	3619	2765	3713	3746	3768	3625	2621	3234	3119	2980	2931	2810	2702	2650	2560	2458	2384	2367	2278	2570	2265	2564	3245	3692	4239	5405	6249	6392	4524	6627	6804	6561	6490	5951	5474	5816	6277	6202	6193
3011	3738	4138	3814	4268	4373	4338	4188	4080	3858	3829	3758	3691	3898	3915	3902	3817	2794	2667	3308	3194	3136	3031	2949	2869	2763	2653	2636	2596	2484	2831	2563	2870	2697	3938	4347	5378	6146	6187	4390	6488	6564	6288	6261	5785	5321	5669	6134	5954	6013
3186	3875	4137	3975	4192	4471	4572	4338	4269	4082	3988	3998	3958	4096	4258	4193	4132	3938	3779	3665	3585	2790	2707	2624	2608	3282	3170	3176	3181	2992	2607	2904	3237	3795	4214	4557	5578	6323	6318	4498	6507	6655	6416	6251	5934	5365	5644	6144	6113	6074
3184	4003	4069	3987	4381	4754	4665	4511	4523	4346	4307	4224	4078	4405	4453	4408	4368	4187	4036	3978	3905	3842	3799	3736	3705	3669	2803	3586	3613	2611	3737	3186	2793	4079	4319	4637	5702	6422	6491	4537	6655	6842	6574	6449	6078	5507	5825	6287	6234	6233
2843	3880	4151	4054	4491	4696	4660	4549	4549	4188	4247	4190	4187	4327	4410	4473	4332	4144	4034	3947	3944	3875	3825	3724	3751	3669	2793	3618	3631	2646	3737	3210	2703	4055	4276	4731	5701	6447	6481	4527	6750	6847	6496	6467	5996	5474	5781	6282	6200	6140
2589	4008	4249	4063	4505	4764	4681	4683	4576	4407	4302	4278	4219	4425	4527	4517	4441	4285	4183	4009	4050	4008	3948	3843	3811	3773	3659	3712	3723	2740	3815	2640	3634	4202	4515	4874	6001	6811	6904	4805	7109	7168	6848	6789	6325	5705	6123	6547	6436	6472
3018	3874	4048	4048	4209	4510	4671	4564	4600	4284	4302	4231	4161	4375	4471	4472	4417	4230	4086	4007	3977	3922	3866	3790	3786	3716	3594	3651	3666	2640	3784	3212	2751	4131	4399	4760	5763	6415	6501	4507	6637	6755	6541	6388	6008	5440	5731	6292	6129	6110
3190	4127	4068	4058	4443	4652	4713	4633	4594	4306	4313	4260	4175	4345	4485	4460	4410	4228	4122	3975	3972	3942	3889	3799	3797	3709	3633	3696	3707	2690	3770	3308	3680	4081	4438	4663	5597	6315	6284	4430	6474	6625	6335	6251	5815	5336	5601	6107	6020	5996
3023	3874	4048	3974	4197	4533	4548	4403	4369	4184	4106	4077	3977	4193	4264	4249	4116	3989	3819	3711	3701	3657	2755	2717	2701	2620	3284	2569	3307	3138	2722	2980	3266	3843	4175	4471	5484	6232	6351	4404	6394	6534	6251	6217	5756	5253	5546	6020	5922	5886
3190	3990	4142	4047	4363	4578	4628	4431	4399	4273	4211	4150	4029	4125	4278	4225	4179	3995	3866	3745	3726	3670	3621	2758	2747	2655	2611	2633	2605	3192	2711	3027	2609	3834	3997	4246	5100	5664	5674	4083	5841	6000	5722	5649	5285	4867	5140	5489	5492	5535
3025	3987	4138	3909	4302	4474	4585	4431	4332	4140	4076	4030	3940	4118	4186	4199	4089	3911	3732	3635	2797	2771	2712	2625	2619	3301	3187	3202	3210	3020	2592	2856	3190	3746	4074	4442	5474	6173	6143	4372	6316	6418	6226	6127	5664	5208	5466	5950	5864	5850
2856	3987	3869	3968	4179	4572	4543	4430	4446	4186	4150	4043	4029	4209	4308	4256	4215	3964	3870	3746	3703	3657	3592	2758	2753	2668	2575	2608	2615	3181	2739	3005	3308	3865	4142	4467	5498	6217	6228	4292	6315	6467	6255	6055	5700	5221	5531	6020	5906	5884
2604	4125	4143	4053	4322	4597	4558	4476	4344	4131	4082	4027	3933	4122	4209	4177	4044	3907	3769	3659	3613	3598	2698	2654	2671	3310	3243	3271	3266	3074	2625	2909	3105	3640	3926	4338	5244	5990	6075	4296	6237	6448	6137	6030	5666	5120	5443	5939	5804	5904
3196	3746	4045	3831	4196	4436	4585	4407	4303	4085	4075	4022	3959	4116	4160	4164	4062	3886	3769	3646	3588	2804	2703	2637	2632	2561	3222	3291	3237	3093	2619	2907	3078	3590	3916	4287	5222	6006	6082	4264	6301	6419	6078	6084	5581	5173	5437	5917	5815	5848
3202	3750	4137	3987	4382	4506	4697	4493	4361	4232	4193	4132	4009	4154	4288	4279	4146	4033	3857	3725	3685	3651	2770	2739	2702	2631	3289	2582	2583	3149	2727	3032	3246	3852	4184	4579	5621	6503	6660	4629	6764	6886	6668	6532	6099	5560	5935	6379	6308	6313
3200	3876	3967	3845	4319	4501	4524	4368	4314	4097	4155	4034	3964	4117	4261	4216	4141	3917	3765	3650	3619	2803	2692	2620	2596	3307	3171	3219	3236	3030	2601	2811	3131	3735	4132	4610	5780	6647	6743	4720	6936	6996	6808	6729	6192	5665	5959	6452	6391	6343
3202	3878	4049	3835	4204	4486	4599	4373	4339	4130	4045	4027	3997	4157	4299	4261	4145	3956	3862	3723	3627	3631	2749	2659	2660	3326	3225	3232	3266	3082	2666	2907	3220	3823	4241	4517	5558	6450	6355	4499	6567	6747	6514	6299	5875	5409	5762	6209	6105	6080
2604	3875	4141	3849	4385	4510	4614	4462	4439	4167	4229	4144	4048	4231	4285	4311	4231	4061	3908	3808	3747	3776	3627	3598	2801	2737	2629	2640	2705	3230	2788	2936	3229	3793	4060	4409	5429	6090	6083	4317	6328	6506	6130	6063	5631	5244	5490	5916	5841	5853
3204	4000	4144	4141	4399	4913	4936	4727	4744	4521	4443	4499	4388	4523	4706	4673	4594	4434	4329	4266	4199	4199	4139	4066	4084	4019	3919	3992	3972	3711	4000	2809	3908	4335	4440	4494	5222	5747	5745	3964	5711	5886	5719	5608	5161	4739	5086	5403	5326	5401
3202	3879	4322	4144	4566	4873	5065	4857	4869	4607	4596	4541	4490	4617	4759	4705	4648	4502	4366	4295	4307	4292	4198	4123	4155	4073	3930	4043	4054	3752	4073	3675	3956	4289	4353	4409	5137	5561	5448	3968	5580	5661	5507	5399	5108	4647	4918	5303	5268	5260
3204	4000	4221	4118	4432	4889	4830	4729	4689	4407	4473	4314	4292	4447	4540	4553	4455	4291	4197	4058	4015	4008	3932	3847	3872	3801	3694	3744	3709	2736	3785	3324	3639	4149	4223	4390	5150	5653	5682	4011	5745	5858	5607	5573	5154	4741	5060	5448	5328	5324
3033	3994	4046	3908	4303	4537	4537	4426	4397	4074	4106	3996	3921	4102	4232	4192	4049	3939	3740	3682	3639	3585	2726	2642	2620	3324	3205	3253	3233	3023	2617	2952	3141	3626	4019	4300	5102	5954	5966	4232	6149	6185	5914	5850	5509	5031	5348	5741	5625	5662
3030	4001	4140	3982	4370	4644	4680	4553	4540	4255	4271	4162	4068	4214	4308	4334	4175	4025	3886	3783	3732	3724	3629	2761	2771	2727	2593	2667	2637	3223	2711	3196	2700	3950	4118	4357	5285	5919	5899	4145	6084	6175	5883	5911	5444	5029	5318	5668	5644	5635
2855	3745	3852	3826	4182	4370	4301	4284	4189	3978	3923	3810	3755	3869	3930	3902	3787	3621	2700	2609	2561	3294	3185	3118	3075	3015	2911	2949	2918	2751	3043	2627	2923	3265	3642	3877	4872	5580	5688	4033	5851	5945	5749	5618	5198	4808	5078	5465	5474	5448
3195	3863	4030	3803	4098	4371	4460	4214	4103	3903	3861	3735	3687	3953	3978	3941	3870	3634	2707	3243	3184	3090	2994	2893	2867	2728	2606	2550	2503	2437	2801	2460	2843	2695	4106	4746	6054	7146	7298	5065	7575	7787	7416	7321	6798	6254	6626	7132	7122	7042
3023	3737	4027	3799	4091	4322	4247	4158	3997	3791	3665	3603	2759	3715	3750	3728	3626	2627	3185	3069	2975	2898	2776	2687	2618	2516	2440	2377	2331	2223	2564	2263	2582	3266	3797	4552	6048	7186	7369	5154	7674	7830	7464	7345	6896	6207	6663	7200	7196	7048
2588	3990	4019	3741	4087	4311	4285	4158	4009	3813	3684	3660	2766	3674	3750	3683	3602	2597	3167	3062	2962	2871	2789	2648	2632	2518	2416	2391	2335	2241	2513	2165	2540	3153	3770	4507	5971	7075	7347	5118	7583	7802	7408	7370	6728	6156	6483	7131	6941	7041
2585	3871	4198	3729	4153	4278	4280	4169	3972	3825	3704	3666	3592	3674	3695	3695	3591	2629	3175	3060	3003	2897	2784	2686	2650	2522	2448	2411	2357	2280	2547	2290	2541	3112	3702	4409	5766	6862	7041	4887	7298	7427	7125	7060	6526	5950	6334	6789	6726	6743
3183	3740	3851	3730	4092	4215	4226	4074	3973	3773	3691	2800	2735	3644	3716	3702	2815	3323	3164	3041	2929	2838	2731	2655	2570	2486	2382	2374	2292	2217	2492	2191	2538	3151	3701	4480	5923	7076	7402	5183	7558	7783	7432	7304	6819	6218	6454	7104	7004	7028
3182	3865	4021	3813	4087	4328	4290	4169	4056	3824	3728	3653	3585	3698	3807	3735	3620	2594	3194	3062	3004	2931	2795	2698	2666	2555	2458	2410	2359	2258	2598	2263	2608	3153	3753	4472	5871	7048	7123	5055	7411	7686	7300	7268	6713	6093	6410	7029	6948	6952
3181	3858	3933	3807	4082	4231	4273	4164	3972	3785	3721	3603	2766	3715	3758	3729	3590	2607	3184	3035	2969	2871	2751	2693	2611	2519	2416	2369	2334	2242	2564	2215	2584	3224	3866	4606	6173	7418	7697	5405	8013	8292	7858	7805	7134	6537	6961	7559	7439	7418
3020	4110	4018	3808	4084	4280	4321	4169	3966	3864	3794	3631	2792	3746	3840	3761	3619	2646	3230	3043	2977	2884	2763	2686	2636	2523	2423	2394	2367	2251	2550	2214	2607	3292	3915	4752	6320	7719	7904	5543	8208	8470	8060	8019	7346	6685	7169	7785	7601	7599
2597	3866	4017	3737	3987	4313	4321	4090	3983	3757	3733	3632	3592	3705	3791	3697	3584	2630	3182	3007	2963	2864	2758	2674	2617	2483	2392	2384	2298	2224	2548	2215	2514	3203	3847	4711	6376	7702	7925	5637	8328	8561	8210	8038	7411	6714	7149	7736	7716	7751
3013	3860	3758	3732	4098	4221	4236	4080	3971	3784	3654	3631	2811	3722	3770	3756	3631	2624	3206	3005	2983	2884	2789	2673	2604	2494	2437	2359	2333	2232	2531	2166	2493	3223	3920	4777	6338	7690	8029	5518	8315	8460	8078	8024	7393	6697	7178	7757	7637	7696
3193	3862	4119	3741	4104	4470	4366	4090	4048	3836	3739	3665	3586	3817	3839	3787	3678	2659	3243	3055	3017	2903	2789	2698	2677	2527	2457	2396	2368	2283	2590	2240	2634	3321	3965	4707	6321	7623	7862	5433	8172	8408	8023	7976	7286	6641	7097	7615	7537	7562
3014	3864	3850	3743	4091	4269	4236	4040	3982	3785	3696	3652	3586	3734	3790	3781	3624	2668	3218	3064	2989	2904	2808	2717	2661	2552	2441	2396	2350	2290	2590	2264	2635	3318	3946	4704	6343	7482	7672	5327	8030	8172	7826	7730	7130	6572	6939	7526	7457	7382
3191	3985	3935	3885	4043	4259	4332	4130	4042	3798	3721	3727	3669	3810	3839	3762	3648	2662	3309	3106	3038	2970	2885	2767	2725	2627	2498	2437	2421	2325	2648	2387	2679	2575	3899	4594	5954	7012	7158	5058	7476	7601	7263	7258	6753	6107	6504	7066	6939	6991
3010	3860	3850	3875	4096	4229	4273	4118	4037	3764	3758	3658	2792	3697	3763	3762	3642	2650	3242	3114	3017	2936	2840	2729	2700	2577	2481	2430	2397	2267	2624	2264	2610	3271	3751	4402	5696	6733	6836	4869	7127	7337	6991	6943	6431	5895	6252	6771	6674	6655
3184	4104	4021	3803	4031	4166	4279	4040	3960	3747	3721	2799	2786	3744	3842	3821	3641	2700	3245	3095	3024	2897	2845	2691	2657	2545	2419	2378	2337	2243	2582	2238	2634	3310	3948	4647	6062	7105	7221	5060	7546	7639	7332	7256	6689	6112	6476	6960	6891	6905
2591	3978	4123	3808	4098	4219	4235	4050	4007	3726	3653	2814	2709	3686	3748	3729	3618	2609	3187	3027	2961	2890	2732	2641	2618	2505	2391	2334	2283	2197	2579	2215	2496	3226	3801	4492	5878	7067	7184	5038	7481	7644	7241	7266	6588	6084	6464	7007	6864	6854
2843	3722	3848	3665	4036	4259	4140	3995	3919	3712	3609	2774	2645	2737	2775	2735	2588	3179	2991	2857	2760	2712	2590	2487	2458	2347	2277	2266	2194	2105	2322	2040	2301	2907	2563	3944	5188	6299	6574	4543	6816	6980	6718	6629	6030	5543	5926	6411	6325	6296
2591	3732	3933	3809	4041	4220	4231	4000	3888	3740	3640	2724	2664	2749	2726	2753	2619	3164	2988	2848	2773	2685	2616	2507	2467	2386	2295	2236	2225	2082	2312	2113	2347	2817	2570	3948	5353	6493	6788	4922	7285	7412	6982	7011	6409	5912	6230	6738	6608	6632
3017	3732	3936	3805	4037	4205	4139	3881	3930	3678	2811	2731	3316	2679	2678	2649	3304	3104	2930	2814	2725	2658	2553	2459	2438	2346	2279	2223	2198	2089	2309	2114	2281	2679	3156	3699	4929	5979	6198	4487	6556	6704	6445	6252	5827	5397	5692	6169	6048	6058
3187	3855	3939	3737	4041	4221	4176	4068	4008	3684	3633	2758	2632	2772	2773	2771	2672	3205	3006	2882	2827	2731	2637	2546	2471	2379	2271	2235	2234	2154	2351	2089	2375	2986	2723	4131	5405	6590	6959	4850	7235	7411	7106	6948	6530	5882	6290	6762	6692	6703
2589	3862	3930	3809	3979	4226	4226	4079	4007	3656	3627	2760	2638	3589	3631	3624	2779	3287	3068	2903	2860	2751	2669	2549	2522	2400	2323	2267	2257	2131	2401	2212	2445	3120	3719	4448	5875	7166	7372	5204	7739	7915	7496	7315	6805	6210	6549	7129	6997	6989
3016	3608	3753	3733	3978	4211	4087	3983	3912	3706	3609	2747	2652	2760	3601	2804	2677	3236	3052	2898	2835	2718	2641	2525	2469	2387	2274	2267	2245	2116	2388	2087	2347	3024	3683	4334	5806	6972	7271	5061	7612	7872	7410	7399	6816	6118	6534	7149	6984	7030
3187	3864	4014	3738	4031	4167	4224	4040	3917	3672	3645	2725	2646	2756	2814	2803	2684	3193	3019	2906	2780	2745	2628	2551	2476	2390	2257	2267	2209	2116	2404	2162	2372	2961	2695	4217	5434	6617	6868	4908	7214	7444	7068	7122	6544	6002	6373	6875	6813	6799
3185	3611	3931	3739	3978	4207	4134	4028	3953	3667	2810	2747	2715	2792	3646	3584	2737	3238	3068	2925	2855	2744	2655	2562	2490	2408	2312	2265	2251	2131	2393	2137	2376	3006	3671	4240	5532	6666	6814	4806	7177	7363	7049	6908	6476	5772	6279	6814	6606	6613
2759	3738	3842	3730	3925	4118	4135	3988	3923	3679	2810	2702	2638	2792	2815	2784	2647	3215	3031	2896	2786	2731	2636	2509	2474	2379	2271	2270	2211	2112	2377	2136	2374	2960	2760	4123	5481	6637	6870	4908	7235	7377	7018	6955	6466	5813	6220	6607	6590	6578
3179	3861	3845	3736	3916	4217	4131	4067	3876	3679	3609	2724	2606	2703	2769	2687	2599	3136	2980	2846	2786	2665	2586	2509	2433	2361	2260	2238	2182	2077	2342	2038	2303	2843	3225	3821	5091	6179	6388	4541	6786	6806	6519	6423	5991	5432	5785	6282	6210	6239
3012	3731	3842	3733	4093	4108	4043	3983	3810	3673	2810	2683	2632	2736	2781	2772	2640	3207	3038	2855	2827	2685	2604	2488	2458	2350	2238	2214	2191	2079	2361	2087	2302	2910	2777	4204	5637	6743	7009	5011	7351	7513	7157	6980	6523	5927	6366	6835	6755	6719
2757	3862	4029	3809	4046	4206	4140	3988	3927	3685	3615	2758	2664	2785	3619	2758	2717	3231	3053	2895	2828	2738	2636	2545	2464	2401	2280	2263	2208	2123	2392	2064	2374	3054	3601	4296	5780	7079	7263	5118	7641	7854	7412	7337	6814	6178	6556	7132	6972	7000
3177	3733	3934	3661	3973	4168	4187	3999	3933	3746	3615	2751	2684	3601	3640	3611	2694	3280	3054	2932	2841	2777	2655	2558	2495	2404	2311	2292	2236	2125	2443	2186	2373	3124	3737	4375	5677	6795	7037	4990	7368	7452	7218	7075	6550	5954	6334	6856	6783	6780
3009	3604	3933	3941	3977	4216	4105	4043	3951	3679	3658	2748	2683	3614	3653	2803	2753	3289	3075	2963	2866	2804	2675	2586	2548	2436	2332	2297	2263	2162	2450	2165	2379	3015	2790	4208	5510	6543	6802	4765	7100	7245	6913	6863	6342	5727	6144	6653	6487	6581
2579	3727	4025	3739	3978	4122	4149	4081	4004	3753	3658	2783	2727	3609	3676	3616	3594	3320	3161	3014	2951	2863	2754	2675	2591	2507	2430	2350	2338	2243	2568	2190	2454	3093	2710	4129	5370	6408	6485	4596	6828	6990	6737	6695	6141	5602	5999	6450	6396	6405
3179	3732	3846	3672	4039	4264	4233	4138	4004	3798	3725	3585	3598	3722	3809	3771	3671	2675	3271	3119	3080	3002	2906	2780	2721	2655	2505	2484	2441	2339	2725	2313	2592	3304	3758	4295	5493	6425	6465	4578	6688	6937	6603	6544	6004	5586	5857	6338	6261	6357
3009	3971	4021	3882	3929	4274	4324	4088	3974	3792	3707	3670	2797	3751	3785	3752	3671	2659	3268	3148	3079	2982	2856	2784	2762	2633	2550	2518	2465	2362	2693	2265	2595	3283	3716	4228	5320	6251	6340	4479	6606	6683	6383	6353	5939	5486	5785	6229	6205	6184
3176	3728	3746	3667	4038	4215	4229	4089	4041	3776	3695	3612	2779	3751	3815	3804	3719	2675	3277	3134	3061	2989	2850	2789	2711	2604	2470	2430	2407	2312	2649	2338	2708	3278	3740	4282	5600	6520	6622	4743	6930	7091	6761	6735	6284	5729	6023	6638	6469	6499
3005	3972	4023	3889	4214	4327	4374	4166	4084	3859	3830	3710	3624	3805	3907	3902	3772	2797	2652	3248	3156	3101	2976	2879	2853	2716	2608	2580	2521	2426	2801	2363	2732	2694	3915	4433	5613	6538	6575	4690	6840	7004	6727	6599	6182	5666	6081	6443	6453	6451
3168	3977	3932	3732	3974	4219	4267	4071	4006	3752	3627	3593	2786	3679	3742	3753	3622	2616	3206	3090	3002	2902	2804	2733	2654	2554	2429	2425	2347	2257	2581	2286	2610	3291	3721	4444	5711	6781	6912	4857	7182	7336	7077	6911	6479	5879	6199	6761	6685	6674
3171	3852	3935	3737	4089	4214	4235	4151	3933	3786	3646	2797	2748	3695	3790	3766	3646	2649	3169	3062	2982	2889	2766	2665	2617	2521	2397	2386	2310	2231	2562	2214	2567	2596	3914	4779	6154	7352	7555	5392	7877	8114	7723	7652	7100	6402	6807	7381	7295	7273
2571	3850	3933	3727	4036	4269	4143	4077	3915	3678	3651	2763	2677	2791	2809	2778	2687	3254	3053	2935	2847	2789	2663	2565	2543	2424	2315	2296	2273	2173	2434	2090	2354	2940	2618	4024	5245	6171	6358	4503	6597	6797	6492	6469	5950	5554	5789	6319	6229	6238
2994	3722	3847	3727	4036	4264	4143	4043	3902	3728	3651	2746	2716	2810	3679	2796	2712	3268	3090	2995	2898	2835	2717	2632	2592	2495	2377	2395	2340	2248	2478	2141	2521	2970	2777	4161	5397	6582	6820	4823	7186	7397	7061	6971	6536	5969	6286	6903	6737	6762
2562	3739	3938	3902	4187	4312	4327	4147	4113	3974	3823	3790	3603	3774	3839	3825	3669	2729	2614	3244	3170	3119	3023	2933	2892	2827	2759	2744	2730	2592	2840	2380	2693	3142	3587	4148	5476	6501	6797	4664	6961	7104	6826	6722	6239	5606	6008	6545	6410	6466
2562	3795	4022	3930	4171	4294	4309	4159	4030	3874	3737	3671	2778	3690	3737	3723	2803	2631	3248	3081	3030	2967	2875	2768	2742	2649	2570	2542	2513	2396	2651	2261	2560	3030	2748	4158	5626	6768	7120	4916	7405	7562	7239	7175	6621	5946	6427	6930	6836	6833
2563	3852	4107	3959	4156	4277	4291	4171	3948	3775	3651	2785	2721	3606	3636	3622	2705	3301	3114	2918	2891	2815	2728	2604	2592	2472	2388	2341	2297	2200	2462	2142	2427	2919	2678	4168	5777	7035	7444	5168	7849	8021	7652	7628	7003	6286	6847	7315	7259	7201
3154	3839	3931	3820	4091	4285	4248	4104	3983	3752	3694	2803	2785	3694	3718	3685	2788	3309	3166	3013	2963	2868	2736	2674	2638	2522	2409	2401	2353	2230	2493	2217	2483	3019	3611	4438	6099	7527	7982	5557	8384	8592	8292	8136	7420	6757	7175	7778	7676	7732
2983	3975	4025	3872	4153	4384	4382	4273	4138	3887	3847	3707	3667	3818	3858	3846	3727	2708	2605	3232	3161	3072	2992	2850	2841	2726	2643	2621	2581	2476	2747	2513	2786	2626	3839	4493	5807	6810	6954	4944	7353	7429	7077	7035	6518	5991	6306	6854	6687	6741
3324	3850	4199	4105	4448	4540	4613	4475	4362	4164	4097	4046	3962	4032	4135	4065	4001	3826	3697	3628	2798	2733	2684	2629	2627	2569	3216	3270	3241	3066	3260	3032	2560	3679	3961	4117	4894	5477	5405	3939	5573	5728	5368	5394	5024	4608	4860	5343	5174	5190
2983	3842	4106	4042	4333	4595	4575	4485	4465	4272	4135	4206	4070	4075	4132	4149	4007	3940	3877	3776	3779	3758	3717	3664	3685	3653	2815	3640	3672	2645	3591	2590	2777	3803	3779	3683	4188	4488	4357	3113	4407	4517	4312	4333	4057	3759	3953	4259	4249	4237
3320	3973	4193	3962	4514	4541	4666	4575	4543	4318	4338	4247	4095	4183	4214	4201	4114	3975	3950	3896	3881	3864	3870	3837	3814	3797	3721	3834	3837	3594	3729	2738	3734	4014	3828	3757	4232	4583	4480	3177	4484	4540	4398	4381	4044	3818	4004	4381	4281	4310
3317	3975	4022	4030	4334	4527	4570	4396	4316	4080	4160	4033	3949	4097	4087	4071	3953	3833	3758	3662	3618	3593	2782	2701	2714	2626	2566	2616	2636	3198	2603	3109	2612	3657	3725	3820	4376	4768	4657	2618	4774	4930	4645	4602	4334	4009	4214	4517	4467	4448
3147	3850	4106	3958	4335	4542	4559	4396	4413	4128	4117	3998	3937	4021	4065	3988	3917	3796	3696	3602	3586	2799	2754	2639	2638	2602	3288	2585	3321	3126	3294	3108	2560	3634	3632	3702	4226	4570	4493	2585	4549	4680	4474	4488	4206	3820	4069	4429	4339	4298
3319	4100	4201	4102	4273	4636	4666	4448	4461	4226	4191	4106	4014	4074	4184	4079	3959	3831	3791	3727	3707	3705	3664	3636	3633	2796	2763	2811	2800	2583	2747	3306	2750	3751	3719	3602	4056	4397	4355	3124	4385	4430	4248	4250	4059	3646	3954	4231	4174	4174
2972	3972	4103	4029	4328	4533	4517	4426	4361	4158	4093	3996	3885	3985	3995	3962	3911	3765	3635	3607	3606	2792	2768	2680	2732	2652	2586	2645	2605	3196	2595	3157	2654	3626	2763	2787	3985	4234	4230	3050	4219	4391	4206	4155	3868	3600	3817	4082	3990	4025
2719	3977	4204	3818	4332	4477	4511	4397	4306	4071	4050	4026	3821	3932	3977	3950	3804	3674	3644	2723	2730	2687	2588	3327	3310	3266	3171	3177	3186	3008	3212	3009	3210	2720	2790	3664	4124	4426	4398	3156	4462	4525	4309	4318	3939	3800	3888	4163	4157	4178
2969	3719	3838	3804	3971	4322	4147	4123	4003	3726	3627	2776	2727	3594	3621	3608	2691	3266	3122	3006	2926	2860	2754	2741	2637	2543	2501	2463	2422	2301	2542	2289	2523	2963	2591	3722	4705	5477	5495	3939	5721	5851	5597	5457	5143	4722	4928	5354	5240	5265
2723	3839	3926	3730	3967	4160	4146	4028	3890	3634	2792	2705	2638	2764	2774	2756	2685	3198	3048	2855	2811	2722	2630	2518	2469	2365	2275	2244	2205	2104	2373	2088	2354	2937	2696	4244	5575	6751	7021	4982	7443	7600	7225	7125	6632	6104	6381	6879	6879	6855
3154	3598	3746	3725	4023	4214	4093	3989	3884	3628	3584	2711	2638	2784	3593	2756	2679	3225	3018	2904	2798	2716	2604	2537	2474	2382	2265	2264	2170	2130	2390	2089	2399	3007	2808	4259	5650	6910	7174	5078	7583	7725	7377	7372	6724	6096	6484	7074	6947	6931
3152	3722	3827	3729	4132	4155	4207	3994	3913	3628	3596	2712	2650	2794	3656	3608	2762	3291	3078	2919	2845	2762	2630	2542	2492	2397	2285	2254	2214	2140	2426	2089	2445	3193	3859	4701	6284	7621	7916	5587	8376	8513	8113	7982	7334	6672	7145	7607	7597	7573
3154	3977	3919	3948	3975	4263	4264	4069	3917	3702	3596	2769	2657	3586	3629	3603	2709	3269	3051	2919	2819	2768	2641	2542	2493	2411	2282	2257	2246	2123	2417	2115	2468	3117	3733	4524	6145	7446	7777	5470	8245	8407	7992	7893	7262	6622	7060	7660	7490	7525
3155	2709	3928	3668	3914	4159	4130	3944	3937	3595	2805	2671	3323	2771	3629	3595	2703	3219	3058	2892	2791	2722	2609	2517	2468	2386	2281	2225	2207	2090	2378	2040	2400	3100	3719	4432	5969	7270	7528	5272	7891	8177	7778	7712	7124	6484	6818	7433	7299	7360
2980	3850	3919	3738	4076	4316	4136	3994	3918	3628	3609	2725	2696	3605	3655	3659	2758	3306	3110	2959	2851	2762	2636	2563	2503	2389	2289	2254	2198	2121	2414	2090	2445	3149	3891	4651	6196	7551	7784	5499	8157	8369	7933	7948	7252	6633	7030	7648	7456	7470
3145	3727	3831	3657	3966	4263	4092	3989	3877	3674	2811	2656	2651	2777	3682	2768	2675	3209	3046	2868	2796	2730	2635	2530	2466	2386	2265	2230	2198	2104	2350	2089	2379	3008	3609	4282	5662	6919	7209	5047	7555	7705	7342	7290	6726	6177	6524	7118	6936	6940
3317	3855	3924	3800	4083	4312	4225	4078	4037	3702	3669	2788	2804	3741	3813	3821	3693	2707	3278	3113	3013	2941	2846	2680	2640	2555	2417	2367	2326	2233	2618	2286	2589	2599	4087	4755	6299	7554	7760	5394	8087	8244	7887	7775	7154	6633	6952	7620	7493	7490
3148	3978	4012	3734	4155	4317	4283	4124	4068	3782	3725	3611	2784	3778	3895	3850	3789	2746	3306	3141	3040	2994	2873	2770	2702	2583	2448	2418	2400	2273	2642	2311	2613	2644	4082	4745	6193	7342	7412	5169	7645	7860	7565	7405	6860	6261	6679	7211	7132	7063
3317	3978	3651	3799	4087	4215	4214	4073	3996	3754	3651	3593	2752	3750	3877	3808	3746	2717	3285	3156	3060	2994	2885	2775	2713	2637	2517	2460	2402	2300	2670	2286	2613	2574	3898	4469	5669	6569	6830	4673	6913	7057	6792	6672	6178	5674	6043	6532	6387	6451
3323	3856	3923	3946	4086	4221	4133	4084	3955	3781	3663	2796	2777	3710	3792	3801	3700	2674	3227	3112	2992	2921	2763	2694	2632	2505	2423	2365	2320	2242	2595	2188	2588	2576	3954	4632	6049	7119	7200	5091	7421	7580	7224	7111	6608	6027	6438	6970	6799	6918
2560	3848	3825	3729	4020	4260	4215	3994	3852	3674	3613	2743	2720	3607	3746	3724	3627	2587	3147	2987	2897	2823	2706	2580	2550	2444	2334	2302	2264	2190	2489	2064	2491	3214	3860	4711	6300	7502	7652	5302	8005	8094	7752	7657	7163	6450	6858	7384	7270	7355
3322	3733	4006	3728	4018	4216	4231	4032	3918	3707	3607	2755	2681	3631	3688	3686	2805	2575	3156	2981	2857	2803	2679	2582	2536	2432	2321	2299	2249	2141	2490	2211	2557	3127	3840	4743	6339	7637	7943	5569	8388	8455	8133	8040	7378	6727	7168	7779	7698	7716
2723	3855	3833	3656	4136	4221	4182	3993	3888	3674	2815	2762	2662	3642	3706	3602	2739	3282	3101	2939	2885	2790	2687	2580	2530	2466	2358	2263	2271	2173	2450	2186	2464	3095	3687	4485	5905	7199	7381	5204	7801	7931	7572	7468	6957	6296	6730	7245	7168	7163
2975	3735	4002	3803	3955	4156	4182	4067	3954	3742	3632	2771	2689	3665	3755	3772	3636	2635	3238	3020	2968	2876	2742	2682	2606	2502	2395	2384	2310	2208	2520	2210	2534	3322	4068	4810	6325	7567	7775	5373	8002	8176	7782	7716	7046	6368	6816	7419	7209	7216
3326	3858	3834	3721	4079	4211	4149	3955	3924	3709	3644	2790	2721	3608	3697	3655	2763	3323	3141	2952	2899	2784	2668	2569	2518	2426	2335	2307	2231	2123	2432	2212	2511	3099	3741	4540	5953	7261	7407	5216	7812	7882	7545	7421	6869	6272	6548	7137	7031	7008
3152	3732	3820	3662	3902	4156	4172	3944	3913	3595	2742	2641	2593	2774	3606	2783	2626	3216	3044	2855	2824	2698	2617	2509	2437	2354	2256	2227	2170	2082	2390	2064	2372	3005	2787	4409	5759	6877	7131	4951	7420	7628	7277	7097	6667	6123	6358	6922	6896	6836
2988	3612	3913	3659	3954	4171	4178	4000	3841	3641	2810	2630	2606	2722	3658	2796	2699	3253	3071	2887	2788	2745	2605	2528	2446	2364	2270	2215	2158	2104	2403	2064	2397	3062	3731	4440	5862	7023	7293	5017	7492	7701	7352	7285	6761	6135	6453	7038	6976	6972
2988	4114	4011	3803	4021	4215	4177	4074	3924	2811	2755	2767	2695	3609	3685	3659	2788	3294	3116	2942	2835	2771	2643	2547	2480	2379	2267	2225	2192	2099	2411	2114	2377	3181	3763	4448	5961	7060	7273	5131	7602	7787	7438	7321	6857	6141	6534	7079	6983	6965
2814	3728	3914	3871	3949	4162	4087	3950	3799	3634	2749	2657	2663	3595	3676	3628	2739	3317	3125	2919	2817	2731	2636	2519	2464	2369	2225	2215	2161	2073	2414	2063	2399	3127	3816	4628	6185	7451	7528	5311	7872	7980	7620	7454	6986	6382	6671	7256	7249	7160
2749	4258	4603	4493	4958	5234	5417	5355	5349	5096	5147	5078	5040	5237	5321	5344	5255	5121	5035	4956	4994	4980	4905	4857	4900	4831	4720	4848	4847	4484	4613	4402	4674	4966	4848	4776	5473	5894	5789	4086	5785	5938	5694	5563	5148	4735	5072	5513	5396	5345
3686	4384	4597	4560	4899	5234	5407	5276	5277	5084	5122	5036	4969	5119	5281	5267	5207	5059	4989	4885	4906	4915	4822	4769	4798	4769	4638	4770	4740	4392	4554	4351	4581	4918	4824	4770	5364	5805	5693	3910	5766	5769	5593	5514	5123	4689	4978	5417	5259	5335
2576	4509	4504	4494	4885	5225	5369	5232	5235	4978	5006	4945	4822	5053	5114	5118	5011	4896	4788	4674	4697	4723	4663	4619	4596	4554	4447	4519	4535	4199	4362	4177	4414	4661	4587	4607	5153	5516	5431	3791	5430	5642	5386	5276	4955	4548	4740	5178	5057	5113
3168	4263	4325	4342	4710	5124	5149	5102	5110	4838	4908	4784	4771	4928	4999	4970	4904	4733	4632	4564	4595	4558	4490	4411	4466	4378	4250	4386	4351	4099	4205	4004	4181	4492	4417	4372	5012	5412	5224	3738	5430	5371	5309	5227	4829	4362	4645	5008	5017	4953
2577	4264	4591	4418	4886	5128	5320	5118	5115	4956	4920	4854	4776	4936	4990	4989	4893	4768	4626	4538	4580	4591	4528	4407	4460	4410	4265	4412	4378	4103	4210	4030	4183	4592	4536	4416	4970	5413	5254	3749	5377	5424	5215	5179	4810	4434	4623	5063	4933	5008
2747	4396	4595	4497	4889	5246	5341	5326	5287	5103	5085	5048	4905	5115	5201	5209	5083	4963	4891	4791	4782	4796	4734	4671	4691	4650	4573	4648	4653	4313	4461	4155	4489	4736	4689	4550	5234	5596	5359	3884	5573	5621	5406	5334	4947	4630	4831	5192	5140	5159
2570	4393	4508	4363	4951	5304	5431	5297	5227	5093	5072	5039	4930	5098	5204	5136	5078	4925	4852	4791	4806	4803	4738	4673	4685	4649	4557	4646	4674	4299	4463	4256	4427	4794	4609	4606	5185	5642	5484	3850	5478	5651	5378	5321	4983	4570	4831	5187	5142	5185
2745	4151	4509	4426	4903	5157	5394	5308	5197	5053	5036	4986	4794	5084	5145	5167	5093	4929	4853	4742	4809	4789	4759	4680	4688	4645	4546	4662	4636	4328	4515	4259	4479	4755	4681	4593	5236	5564	5537	3862	5545	5637	5386	5320	5028	4530	4785	5209	5159	5178
2572	4260	4328	4412	4840	5142	5259	5178	5185	4918	4912	4961	4838	4978	5078	5108	5015	4888	4758	4746	4708	4716	4676	4597	4578	4569	4451	4569	4559	4229	4410	4112	4338	4703	4613	4620	5238	5587	5546	3871	5593	5713	5475	5415	4979	4592	4858	5324	5215	5158
2743	4267	4595	4355	4787	5196	5345	5172	5191	4912	4870	4949	4799	4978	5072	5031	4985	4855	4713	4612	4647	4631	4593	4528	4471	4432	4359	4391	4420	4080	4277	4062	4287	4609	4544	4572	5287	5742	5556	3968	5670	5771	5546	5420	5110	4682	4880	5256	5176	5141
2565	4135	4417	4269	4728	5044	5081	5055	4957	4705	4674	4703	4524	4724	4750	4713	4594	4441	4311	4166	4158	4116	3996	3910	3895	3822	3713	3712	3709	2683	3696	2651	3678	4093	4157	4278	4983	5432	5373	3809	5469	5512	5360	5264	4880	4465	4699	5059	4945	4961
2732	4144	4435	4288	4560	4965	5064	4992	4890	4742	4637	4640	4562	4686	4800	4783	4648	4457	4330	4211	4143	4135	4042	3974	3943	3876	3738	3788	3760	2747	3788	2749	3793	4207	4328	4389	5207	5809	5697	4027	5780	5949	5581	5562	5109	4757	5035	5375	5239	5311
2992	3888	4062	3901	4230	4418	4490	4337	4202	4060	3951	3879	3797	3936	3968	3942	3810	3634	2718	2583	3304	3244	3145	3057	3006	2924	2798	2814	2748	2623	2841	2569	2762	3230	3584	3931	4705	5355	5461	3858	5585	5757	5455	5387	4950	4556	4831	5185	5105	5155
3326	3755	3963	3685	4168	4339	4308	4224	4119	3857	3804	3768	3687	3834	3874	3846	3756	2783	2626	3255	3236	3177	3062	2975	2925	2841	2740	2726	2668	2561	2861	2498	2811	2630	3792	4172	5105	5934	5893	4147	6067	6107	6001	5886	5474	5113	5360	5729	5651	5700
2732	3764	4143	3894	4211	4392	4395	4280	4161	3897	3903	3797	3699	3876	3869	3903	3722	2798	2657	3299	3214	3177	3071	2985	2971	2862	2755	2732	2714	2556	2896	2522	2863	2644	3720	4179	4990	5686	5816	4140	5983	6079	5870	5813	5363	4960	5259	5668	5549	5598
2810	3876	4049	3822	4040	4182	4243	4089	3973	3715	3694	2752	2714	2785	3709	3658	2780	3283	3135	2942	2886	2801	2709	2631	2568	2439	2366	2341	2289	2197	2463	2122	2499	3022	2798	4159	5414	6487	6617	4651	6882	7006	6695	6672	6120	5588	6004	6423	6306	6235
2985	3755	4057	3752	4154	4339	4248	4105	4026	3779	3682	2770	2714	3704	3689	3651	2806	2577	3163	3026	2965	2847	2808	2671	2663	2571	2468	2443	2375	2313	2572	2202	2577	3081	2813	4138	5337	6260	6335	4559	6637	6703	6532	6332	5956	5430	5718	6189	6079	6106
3156	3759	4057	3961	4108	4288	4392	4200	4123	3903	3842	3780	3712	3822	3869	3818	3783	2761	2599	3246	3177	3131	3003	2942	2892	2789	2703	2688	2658	2527	2848	2502	2757	2605	3794	4202	5333	6079	6229	4362	6489	6520	6233	6252	5690	5300	5520	5993	5898	5922
3152	3883	4058	4104	4284	4591	4622	4532	4444	4190	4172	4108	3981	4212	4264	4225	4103	3980	3828	3745	3700	3652	2796	2703	2697	2626	3270	3263	3252	3081	2655	3142	2755	3982	4214	4426	5076	5577	5521	3968	5648	5809	5504	5492	5100	4694	5070	5430	5354	5382
2562	4004	4147	4253	4461	4601	4666	4578	4475	4291	4266	4175	4110	4296	4343	4305	4250	4069	3995	3840	3859	3791	3752	3653	3662	2797	2706	2702	2658	3289	3606	3241	3640	4138	4257	4284	4966	5385	5337	3837	5445	5534	5212	5294	4896	4557	4802	5240	5160	5175
3158	3877	4144	3973	4288	4596	4665	4494	4499	4224	4260	4175	4117	4290	4327	4286	4215	4046	3968	3876	3833	3804	3745	3648	3665	2801	2664	2707	2675	3245	3589	3263	3684	4044	4169	4312	4884	5363	5344	3780	5371	5568	5345	5299	5051	4588	4814	5294	5056	5168
2563	4001	4323	4118	4345	4654	4712	4573	4534	4330	4272	4194	4106	4272	4360	4331	4250	4114	3980	3911	3846	3784	3739	3691	3657	3594	2703	2699	2716	3256	3612	3241	3614	4117	4262	4405	5102	5539	5487	3928	5646	5769	5523	5466	5095	4739	5075	5376	5370	5307
2565	3999	4055	4051	4356	4556	4646	4554	4568	4314	4309	4232	4173	4327	4440	4465	4370	4190	4081	3932	3929	3916	3839	3733	3752	3639	2756	2791	2767	2576	3745	2572	3716	4285	4430	4568	5368	5833	5722	4084	5860	6038	5731	5712	5330	4941	5259	5606	5493	5597
3165	3890	4342	4075	4550	4805	4964	4827	4797	4551	4523	4483	4395	4548	4658	4595	4487	4404	4283	4118	4112	4081	4020	3925	3898	3859	3721	3744	3733	2742	3792	2675	3813	4318	4505	4571	5385	6022	5879	4165	5955	6071	5791	5755	5404	4943	5223	5642	5514	5554
2989	4124	4322	4046	4228	4541	4577	4453	4337	4145	4106	3999	3957	4083	4168	4149	4042	3894	3766	3633	2787	2739	2619	2582	3317	3217	3062	3080	3074	2903	3245	2915	3282	3810	4143	4408	5324	6015	5993	4257	6182	6254	6009	5957	5569	5119	5449	5860	5830	5859
2566	3751	3874	3965	4227	4540	4482	4396	4390	4111	4118	4014	3950	4146	4225	4181	4112	3920	3809	3703	3623	3606	2746	2680	2680	3318	3213	3236	3221	3021	2576	3039	2587	3878	4091	4376	5098	5732	5678	3994	5848	6037	5786	5676	5317	4875	5207	5546	5522	5537
2566	3997	4325	3968	4293	4501	4583	4418	4294	4142	4093	4061	3918	4082	4181	4121	4077	3891	3764	3640	2811	3586	2692	2618	2582	3258	3171	3198	3156	2975	3279	2968	3244	3860	4072	4333	5097	5718	5714	4019	5922	5912	5804	5689	5292	4895	5089	5545	5526	5540
2565	3999	4142	4043	4297	4603	4674	4458	4486	4209	4100	4108	4039	4160	4248	4244	4095	3964	3834	3685	3659	2772	2732	2665	2647	3315	3213	3220	3175	2981	3309	3041	3268	3794	4146	4285	5116	5674	5670	4023	5747	5888	5641	5569	5190	4806	5053	5422	5330	5360
2571	4017	4159	4266	4657	4927	5107	4992	4914	4624	4676	4542	4455	4637	4651	4656	4531	4401	4285	4166	4131	4055	3982	3881	3897	3793	3653	3715	3690	2675	3694	2644	3646	4147	4291	4435	5197	5756	5731	4077	5892	5984	5765	5725	5293	4855	5147	5482	5395	5370
2572	3883	4336	4195	4638	4818	4874	4763	4736	4460	4418	4424	4282	4458	4486	4462	4324	4199	4077	3995	3926	3917	3830	3786	3759	3698	2776	3623	3588	2576	2811	2596	3599	3917	4033	4039	4760	5198	5093	3627	5191	5295	5054	5061	4695	4383	4530	4981	4855	4841
3166	3761	4241	4189	4413	4915	4957	4817	4736	4554	4479	4419	4410	4505	4558	4501	4448	4265	4178	4055	4008	4009	3963	3846	3883	3760	3682	3706	3734	2670	3681	3701	3845	4222	4255	4300	5020	5574	5523	3918	5671	5853	5542	5617	5123	4716	5003	5379	5345	5349
2570	4255	4514	4342	4780	4968	5101	5060	4975	4847	4766	4759	4672	4855	4887	4914	4793	4676	4584	4492	4467	4484	4429	4361	4376	4321	4216	4316	4305	4007	4230	4152	4323	4664	4650	4658	5349	5876	5797	4079	5920	6001	5826	5783	5343	4901	5187	5578	5504	5544
3170	4001	4330	4200	4588	4830	5048	4824	4766	4618	4540	4514	4429	4608	4620	4667	4569	4438	4316	4235	4208	4206	4151	4085	4078	3986	3900	3984	3965	3722	3939	3664	3980	4319	4374	4416	5145	5753	5597	3990	5764	5819	5589	5569	5143	4721	4935	5456	5344	5315
2743	4262	4427	4209	4665	4997	5084	5014	4980	4699	4785	4677	4640	4847	4875	4943	4827	4694	4579	4520	4510	4451	4401	4351	4376	4288	4195	4322	4286	4041	4226	4014	4341	4691	4656	4712	5436	5982	5921	4106	6002	6140	5818	5811	5412	4893	5263	5622	5570	5600
3176	4259	4347	4356	4726	5052	5127	5030	5057	4866	4846	4810	4736	4930	5005	5013	4929	4800	4732	4640	4660	4616	4580	4496	4522	4479	4391	4459	4491	4161	4419	4161	4509	4790	4851	4832	5628	6045	5927	4137	6068	6134	6018	5871	5514	4983	5301	5690	5621	5631
2579	4013	4510	4343	4896	5140	5347	5182	5165	4961	4988	4929	4902	5054	5189	5189	5154	5016	4891	4881	4830	4847	4828	4731	4734	4710	4594	4716	4740	4375	4612	4456	4741	5110	5081	5035	5798	6329	6234	4317	6335	6351	6179	6151	5683	5169	5525	5893	5758	5810
2747	4510	4523	4495	4896	5254	5319	5261	5170	5053	5025	4957	4934	5144	5263	5253	5190	5051	4968	4901	4906	4907	4853	4774	4825	4713	4635	4740	4729	4394	4645	4479	4716	5135	5078	5015	5810	6332	6241	4430	6414	6390	6129	6127	5731	5212	5531	5928	5864	5873
2577	4009	4511	4351	4725	5200	5309	5232	5169	4974	4952	4873	4844	5056	5187	5183	5095	4923	4852	4811	4775	4788	4737	4657	4698	4602	4494	4612	4634	4295	4507	4358	4623	4905	5013	4924	5700	6267	6247	4299	6325	6433	6093	6072	5595	5126	5495	5914	5864	5879
3175	4504	4510	4278	4895	5146	5208	5063	5080	4868	4872	4734	4716	4871	4989	4976	4887	4730	4665	4577	4562	4577	4487	4433	4460	4375	4289	4363	4400	4067	4304	4134	4407	4684	4699	4712	5393	5921	5869	4063	5934	6055	5805	5755	5301	4913	5204	5662	5578	5568
2749	4132	4152	4192	4649	4881	4883	4828	4763	4490	4529	4422	4339	4519	4589	4557	4447	4324	4223	4126	4144	4055	3994	3932	3946	3864	3789	3830	3859	3587	3829	2798	3864	4163	4195	4273	4937	5369	5360	3750	5518	5594	5432	5343	4980	4524	4801	5246	5169	5169
3013	3992	3974	3893	4117	4303	4316	4261	4035	3862	3813	3652	3610	3644	3647	3595	2719	2586	3224	3094	3040	2998	2901	2802	2819	2698	2660	2646	2632	2504	2677	2351	2515	2873	3191	2717	4360	5013	4987	3695	5307	5382	5182	5174	4762	4443	4593	4971	4871	4886
3007	3872	4136	3882	4202	4268	4242	4093	3984	3734	3733	2792	2696	3594	2779	2760	2655	3253	3082	2930	2873	2807	2720	2620	2561	2482	2364	2351	2332	2218	2461	2243	2355	2849	3268	3710	4732	5506	5697	4113	5894	6069	5743	5652	5354	4828	5218	5600	5521	5477
3002	3858	3860	3873	4142	4214	4189	4042	3967	3642	3653	2719	2651	2786	3611	2807	2679	3234	3082	2898	2834	2773	2648	2559	2517	2411	2297	2335	2241	2148	2410	2091	2329	2891	2647	4054	5364	6294	6573	4649	6886	7040	6745	6648	6129	5579	5941	6409	6361	6315
3171	3736	4051	3883	4093	4223	4232	4088	4009	3715	3659	2795	2682	2815	3626	2769	2625	3216	3066	2913	2848	2753	2667	2571	2522	2417	2342	2337	2274	2165	2425	2142	2374	2864	2672	3929	5146	6070	6327	4510	6563	6719	6315	6298	5896	5388	5649	6127	5982	5968
3174	3851	3862	3806	4089	4213	4184	4032	3968	3709	3616	2761	2696	2808	3592	2801	2625	3228	3082	2936	2827	2786	2662	2534	2510	2414	2315	2293	2247	2141	2392	2141	2420	2958	2697	3980	5132	6064	6193	4428	6486	6593	6275	6272	5753	5267	5572	6015	5913	5861
3179	3738	3782	3945	4145	4218	4178	3959	4004	3709	3585	2784	2670	2785	3634	2769	2655	3193	3039	2936	2822	2727	2654	2547	2494	2407	2314	2307	2252	2141	2387	2092	2372	2958	2683	4033	5280	6232	6439	4574	6755	6891	6518	6460	5938	5468	5806	6320	6187	6217
3014	3982	4045	4020	4202	4359	4321	4201	4052	3811	3750	3672	2804	3694	3701	3698	3589	2618	3179	3083	2977	2892	2781	2684	2645	2547	2462	2407	2379	2261	2526	2338	2602	3166	3686	4212	5330	6301	6323	4479	6580	6717	6439	6315	5875	5349	5689	6139	6039	6082
3009	3866	4120	3883	4143	4310	4360	4202	4106	3851	3812	3622	3629	3742	3819	3755	3613	2691	3283	3173	3111	3010	2917	2823	2798	2716	2581	2553	2542	2414	2702	2437	2747	3238	3598	4016	5039	5821	5980	4181	6223	6280	6043	5951	5556	5138	5444	5846	5829	5791
2585	3982	4047	3949	4096	4364	4370	4178	4135	3868	3762	3726	2809	3748	3780	3741	3631	2670	3292	3157	3062	3010	2892	2820	2770	2661	2581	2477	2486	2357	2652	2315	2632	3201	2791	3999	5068	6007	6109	4381	6327	6506	6185	6166	5685	5301	5545	6001	5959	5975
3182	3866	4210	3948	4197	4373	4418	4301	4238	3996	3951	3834	3795	3937	3986	3923	3845	3636	2722	2616	3261	3215	3132	3068	2983	2890	2754	2727	2683	2554	2865	2610	2845	2710	3834	4200	5244	6137	6204	4319	6410	6549	6264	6242	5806	5290	5667	6057	5996	6048
2592	4243	4234	4255	4701	4911	5017	4902	4851	4645	4601	4595	4561	4721	4828	4791	4741	4591	4507	4413	4396	4423	4392	4303	4309	4236	4154	4198	4224	3921	4175	4105	4302	4694	4634	4583	5283	5840	5695	4020	5858	5895	5759	5670	5311	4827	5157	5572	5479	5456
2592	4374	4683	4491	4961	5346	5491	5350	5416	5254	5227	5212	5078	5412	5436	5455	5421	5258	5228	5210	5188	5216	5210	5130	5149	5144	5039	5137	5172	4772	4980	4975	5070	5396	5246	5056	5669	6131	5952	4129	6043	6150	5861	5820	5470	4940	5293	5654	5581	5543
2587	4372	4599	4429	4905	5244	5449	5354	5333	5132	5227	5196	5104	5276	5441	5487	5368	5281	5271	5251	5255	5242	5242	5144	5233	5137	5062	5188	5187	4765	4979	4928	5117	5395	5271	5103	5673	6154	6058	4225	6160	6189	5928	5898	5513	4979	5352	5674	5651	5605
2592	4503	4777	4572	5085	5449	5631	5494	5529	5250	5368	5363	5251	5495	5567	5596	5558	5426	5395	5308	5425	5407	5388	5317	5334	5288	5180	5313	5295	4902	5064	5002	5187	5584	5433	5170	5811	6307	6181	4286	6249	6351	6022	5951	5590	5057	5403	5764	5709	5664
2760	4249	4331	4352	4965	5356	5540	5477	5456	5323	5374	5279	5237	5394	5548	5583	5535	5416	5411	5368	5348	5401	5371	5279	5325	5262	5150	5297	5302	4870	5068	5004	5210	5537	5409	5150	5855	6272	6215	4262	6214	6341	6038	5975	5559	5124	5337	5926	5687	5665
2598	4498	4774	4496	5014	5297	5535	5394	5397	5232	5263	5247	5149	5345	5464	5493	5427	5312	5258	5207	5224	5249	5234	5120	5171	5105	4999	5130	5158	4722	4920	4923	5178	5434	5280	5067	5725	6178	5988	4214	6091	6125	5930	5862	5425	4960	5238	5741	5573	5554
2765	4362	4323	4264	4778	5081	5213	5130	5087	4875	4927	4867	4810	4965	5058	5048	4974	4864	4800	4680	4713	4721	4637	4603	4604	4567	4439	4563	4538	4222	4409	4233	4471	4750	4732	4637	5219	5632	5557	3850	5581	5712	5478	5349	5051	4612	4906	5269	5209	5254
3193	4122	4412	4328	4719	5028	5159	5039	5039	4808	4836	4804	4676	4788	4883	4880	4819	4706	4568	4550	4550	4568	4533	4450	4472	4427	4356	4446	4440	4131	4280	4133	4354	4560	4446	4349	4893	5261	5111	3682	5180	5298	5080	5050	4672	4363	4629	4916	4916	4900
2767	4123	4332	4414	4658	4983	5174	5050	5080	4815	4775	4782	4650	4764	4867	4879	4784	4687	4567	4494	4447	4503	4459	4387	4413	4347	4248	4344	4342	4036	4240	4159	4333	4633	4600	4550	5137	5531	5457	3831	5582	5678	5519	5414	5017	4647	4830	5304	5196	5249
2763	4115	4322	4183	4526	4964	5145	5017	5094	4853	4812	4795	4639	4874	4932	4927	4875	4706	4640	4594	4590	4575	4515	4466	4484	4429	4329	4418	4429	4081	4257	4252	4392	4706	4571	4548	5128	5668	5503	3903	5642	5712	5463	5331	4974	4611	4885	5266	5209	5209
2777	4493	4503	4410	4889	5228	5294	5085	5147	4944	4946	4902	4818	4971	5010	5054	4954	4852	4734	4682	4681	4661	4598	4544	4579	4492	4402	4506	4488	4160	4358	4378	4535	4808	4771	4652	5260	5721	5632	3958	5663	5780	5506	5468	5061	4662	4934	5350	5205	5251
3201	4238	4312	4259	4706	5072	5149	5151	5095	4870	4903	4855	4696	4903	4963	4984	4871	4710	4710	4628	4587	4575	4519	4423	4479	4421	4328	4426	4407	4099	4241	4204	4418	4735	4604	4561	5260	5642	5493	3909	5597	5607	5437	5379	5006	4644	4826	5261	5137	5165
2776	4362	4408	4482	4882	5289	5369	5208	5249	4932	5044	4987	4817	5069	5143	5179	5049	4961	4834	4768	4777	4740	4692	4629	4655	4591	4497	4606	4580	4276	4444	4402	4607	4949	4865	4817	5511	5990	5895	4067	5896	6064	5782	5706	5384	4894	5181	5526	5491	5500
2603	4372	4585	4478	4833	5225	5373	5162	5184	4944	5007	4924	4830	5022	5121	5107	5032	4829	4764	4715	4700	4687	4637	4575	4575	4503	4392	4508	4519	4166	4333	4330	4608	4898	4770	4652	5330	5833	5613	4014	5729	5867	5633	5593	5169	4751	4984	5342	5382	5327
2604	4361	4489	4334	4828	5073	5282	5185	5089	4931	4903	4883	4748	4960	5005	5030	4888	4815	4742	4658	4608	4635	4557	4476	4517	4411	4334	4426	4415	4094	4292	4278	4490	4803	4692	4618	5285	5702	5549	3987	5684	5786	5554	5456	5100	4715	4921	5293	5239	5233
2610	4258	4581	4572	4966	5361	5461	5335	5349	5217	5155	5131	5085	5305	5343	5446	5310	5186	5128	5033	5009	5051	4945	4882	4881	4852	4724	4805	4881	4466	4703	4560	4837	5167	5139	5027	5861	6273	6130	4321	6297	6434	6130	6050	5633	5132	5393	5884	5829	5784
2775	4256	4676	4645	5146	5465	5649	5549	5468	5349	5338	5367	5348	5567	5675	5704	5655	5482	5402	5404	5369	5394	5354	5268	5312	5242	5112	5268	5252	4854	5083	4857	5143	5497	5382	5243	6013	6501	6306	4445	6411	6516	6264	6199	5689	5203	5623	5980	5854	5868
2607	4382	4677	4724	5089	5577	5649	5634	5604	5456	5503	5431	5367	5580	5800	5762	5714	5550	5524	5404	5450	5454	5392	5332	5426	5317	5178	5340	5338	4919	5156	4906	5215	5506	5449	5315	6036	6484	6395	4462	6380	6579	6253	6122	5767	5197	5557	6021	5925	5931
2778	4372	4402	4265	4831	5182	5421	5203	5284	4984	5080	5056	4933	5122	5218	5192	5174	5006	4956	4894	4846	4873	4824	4758	4770	4703	4646	4722	4694	4377	4524	4352	4652	4907	4794	4743	5423	5792	5717	4029	5766	5950	5657	5562	5222	4779	5100	5403	5356	5334
2778	4125	4486	4331	4641	5070	5090	4978	5003	4786	4737	4716	4614	4824	4874	4850	4746	4645	4541	4442	4440	4430	4371	4278	4296	4235	4137	4236	4231	3903	4104	4080	4207	4523	4457	4455	5126	5582	5507	3854	5536	5608	5427	5265	4974	4608	4775	5150	5193	5060
2774	4249	4584	4410	4770	5167	5238	5056	5014	4842	4785	4829	4697	4801	4926	4915	4846	4719	4602	4543	4503	4516	4445	4395	4418	4344	4239	4335	4322	4045	4183	4029	4321	4588	4571	4587	5186	5671	5515	3935	5593	5690	5473	5427	4985	4678	4833	5245	5214	5185
2594	3992	4127	4178	4530	4859	4897	4797	4807	4583	4529	4467	4319	4509	4588	4546	4478	4327	4184	4139	4110	4080	4024	3940	3942	3871	3757	3815	3806	2773	3780	2814	3871	4141	4280	4262	5013	5543	5385	3850	5533	5642	5428	5325	4999	4574	4847	5227	5178	5106
2597	3867	4111	3813	4155	4332	4364	4214	4175	3870	3806	3735	3693	3913	3963	3888	3811	3617	2622	3243	3164	3070	2975	2856	2835	2670	2581	2538	2493	2391	2768	2363	2751	2673	4066	4664	6171	7341	7491	5169	7801	7946	7658	7482	7080	6331	6734	7303	7305	7236
2760	3741	4031	3732	4091	4317	4355	4085	3942	3785	3726	3632	2753	3675	3780	3728	3626	2584	3170	3082	2983	2891	2770	2696	2611	2512	2433	2377	2337	2218	2550	2214	2514	3155	3818	4493	6103	7302	7494	5267	7824	7945	7663	7512	6938	6345	6719	7365	7311	7166
3185	3870	3845	3946	4035	4223	4318	4096	4015	3718	3660	3631	2785	3710	3799	3709	3621	2640	3218	3077	2996	2917	2790	2675	2661	2547	2434	2411	2348	2248	2564	2215	2608	3199	3747	4488	5967	7085	7272	5000	7481	7702	7411	7304	6728	6142	6534	7144	6973	7031
3184	3999	3940	3738	4149	4371	4296	4174	4014	3804	3771	3672	3604	3729	3775	3773	3645	2658	3221	3143	3034	2970	2875	2748	2714	2611	2514	2476	2420	2315	2632	2315	2637	3299	3751	4384	5649	6588	6694	4717	7006	7144	6849	6780	6271	5696	6053	6616	6543	6539
2585	3743	4105	3726	4092	4220	4193	4040	4014	3684	3698	3609	2754	3680	3731	3696	2775	2574	3167	3043	2942	2858	2739	2674	2588	2500	2407	2379	2307	2215	2490	2265	2537	3153	3727	4434	5917	7082	7335	5090	7480	7721	7416	7305	6813	6118	6506	7102	6999	6983
3182	3861	4029	3875	4039	4367	4360	4163	4081	3797	3728	3602	2798	3692	3771	3742	3596	2578	3173	3070	2949	2911	2789	2679	2640	2515	2444	2403	2345	2250	2574	2239	2562	3197	3823	4618	6063	7273	7415	5251	7690	7888	7511	7423	6893	6220	6642	7213	7103	7135
3013	3614	4017	3807	3977	4368	4241	4119	4008	3757	3690	3637	2785	3675	3730	3729	2799	2630	3169	3028	2963	2845	2738	2691	2613	2541	2420	2374	2336	2232	2565	2289	2537	3222	3800	4604	6235	7502	7800	5459	8069	8321	7932	7817	7182	6593	6989	7565	7428	7470
2594	3866	3934	3813	3974	4368	4283	4153	3983	3818	3751	3631	2792	3705	3818	3762	3602	2640	3182	3014	2949	2891	2731	2693	2636	2516	2423	2379	2354	2232	2547	2214	2562	3205	3852	4752	6404	7739	7958	5592	8394	8542	8160	8049	7439	6827	7199	7758	7682	7709
2765	3994	3937	3813	4207	4225	4278	4163	4086	3796	3763	3645	2811	3729	3778	3762	3608	2634	3206	3006	2949	2851	2771	2686	2610	2505	2430	2394	2319	2224	2556	2239	2516	3248	3851	4800	6303	7617	7948	5583	8265	8552	8115	7977	7395	6729	7169	7765	7666	7714
2842	3740	4024	3727	4151	4265	4274	4080	4002	3751	3654	3625	2772	3705	3785	3756	3631	2624	3191	3040	2963	2864	2777	2669	2602	2505	2443	2359	2350	2241	2562	2215	2561	3180	3919	4779	6361	7692	8008	5583	8311	8489	8131	7982	7425	6704	7163	7745	7688	7700
2593	3866	4115	3893	4218	4328	4285	4163	4043	3869	3795	3665	2792	3805	3806	3801	3690	2673	3212	3068	2990	2910	2790	2700	2668	2552	2457	2383	2359	2274	2570	2289	2633	3319	3896	4749	6407	7701	7985	5502	8167	8446	8181	7965	7353	6744	7164	7716	7641	7652
2846	3980	4024	3885	4034	4274	4284	4074	4084	3769	3727	3614	2799	3751	3790	3775	3624	2668	3227	3041	3024	2884	2802	2692	2665	2548	2433	2376	2359	2283	2570	2239	2655	3249	3965	4702	6400	7672	7796	5441	8187	8331	8007	7917	7254	6618	7056	7653	7575	7507
2591	3865	3943	3876	4152	4176	4362	4164	4006	3826	3703	3699	3598	3768	3812	3781	3654	2658	3239	3083	3017	2904	2821	2736	2670	2595	2443	2406	2386	2276	2591	2312	2588	3297	3939	4748	6245	7578	7704	5439	8086	8230	7812	7755	7202	6483	6919	7573	7455	7451
3013	3856	4032	3733	4101	4371	4230	4073	3982	3826	3727	3636	2804	3703	3775	3704	3631	2619	3205	3062	3002	2909	2822	2705	2662	2530	2447	2403	2374	2247	2570	2216	2589	3247	3779	4610	6084	7162	7441	5158	7764	7866	7551	7432	6866	6305	6744	7252	7113	7140
3014	3736	3844	3737	3983	4219	4284	4080	3947	3720	3696	3595	2779	3697	3748	3716	2809	2607	3205	3019	2988	2903	2778	2688	2641	2551	2416	2373	2339	2244	2579	2215	2610	3115	3641	4265	5537	6573	6727	4776	7015	7120	6885	6877	6315	5852	6166	6666	6581	6665
3191	3735	4119	3813	4098	4268	4284	4169	4013	3799	3677	2777	2773	3756	3791	3748	3631	2697	3239	3081	2995	2930	2791	2670	2646	2512	2399	2353	2307	2236	2618	2289	2611	3274	3846	4565	5870	6966	7067	5042	7368	7500	7202	7131	6533	6038	6419	6927	6771	6821
3011	2710	3937	3799	4041	4166	4178	4029	3878	3706	3591	2701	2568	2703	2763	2682	3279	3134	2982	2834	2759	2685	2571	2452	2428	2332	2274	2248	2190	2098	2287	2039	2280	2818	3267	3943	5113	6282	6441	4562	6805	6960	6637	6509	6049	5599	5815	6305	6251	6231
3191	3848	3845	3799	4094	4264	4216	4068	3930	3666	3591	2717	2652	2743	2741	2734	2612	3158	3000	2842	2774	2692	2590	2495	2462	2383	2270	2234	2203	2078	2312	2065	2278	2860	2585	3974	5201	6319	6578	4757	6927	7046	6740	6737	6158	5648	5876	6431	6328	6372
2588	3852	3940	3738	4032	4122	4182	4057	3960	3706	2805	2740	2587	2743	2708	2695	2624	3149	2957	2809	2747	2678	2570	2495	2451	2351	2284	2236	2211	2089	2330	2113	2370	2830	2601	3960	5126	6210	6409	4600	6748	6921	6590	6397	5968	5474	5777	6224	6105	6150
2755	3731	4032	3804	4098	4265	4138	3989	4002	3739	3707	2752	2645	2755	3638	2811	2678	3248	3058	2911	2840	2758	2648	2571	2485	2401	2316	2270	2250	2157	2377	2138	2396	3029	3621	4305	5782	7030	7232	5161	7607	7810	7469	7368	6791	6171	6538	7086	6995	6975
2584	3986	3849	3805	4041	4309	4193	4073	4001	3797	3688	2772	2676	3643	3665	3630	2774	3279	3114	2950	2894	2804	2708	2616	2558	2440	2347	2321	2291	2145	2432	2188	2421	2988	3613	4319	5643	6668	6955	4904	7295	7444	7092	7002	6487	5939	6240	6774	6752	6651
3182	3732	3846	3728	4040	4167	4097	3960	3857	3666	2810	2684	2588	2709	2760	2745	2602	3186	3001	2875	2773	2692	2604	2483	2449	2343	2254	2238	2219	2088	2343	2063	2257	2891	2648	4028	5379	6551	6707	4758	7086	7290	6968	6896	6369	5813	6147	6697	6625	6599
3192	3984	3752	3809	3969	4206	4186	4068	3886	3672	3615	2725	2588	2779	3612	2791	2672	3215	3019	2854	2801	2725	2579	2515	2460	2372	2267	2238	2216	2096	2376	2136	2281	3004	2781	4255	5614	6840	7063	5024	7443	7560	7133	7141	6531	5989	6345	6821	6772	6689
3183	3735	3927	3806	4035	4119	4139	3989	3881	3640	2803	2696	2658	3588	3606	3598	2731	3230	3064	2891	2821	2751	2622	2507	2476	2390	2302	2248	2220	2114	2393	2111	2443	2979	2803	4257	5712	6879	7012	5019	7396	7536	7178	7087	6471	5932	6336	6835	6722	6710
3183	3866	3927	3664	4097	4216	4140	3983	3923	3706	3584	2746	2651	3594	3600	2785	2647	3200	3031	2885	2802	2744	2610	2512	2474	2358	2273	2246	2177	2114	2346	2063	2373	2980	2717	4213	5644	6838	7096	5047	7450	7608	7255	7165	6633	6072	6403	6983	6926	6868
3008	3861	4027	3740	3982	4222	4103	3993	3846	3719	2810	2743	2632	2762	2760	2739	2635	3192	3035	2877	2786	2711	2617	2533	2476	2368	2280	2246	2206	2090	2361	2087	2328	2938	2653	4136	5516	6687	6921	4926	7299	7455	7189	7103	6485	5940	6269	6919	6738	6747
3009	3727	3927	3733	4031	4108	4091	3949	3882	3679	3584	2668	2632	2708	2790	2740	2563	3141	2971	2833	2773	2665	2604	2490	2436	2361	2270	2219	2191	2080	2328	2111	2325	2864	2637	4085	5430	6525	6852	4898	7210	7369	7063	6885	6407	5832	6179	6663	6590	6614
3186	3982	4110	3819	4137	4113	4167	3977	3963	3746	3609	2752	2651	2796	2811	2772	2640	3219	3059	2878	2787	2718	2603	2532	2481	2372	2279	2258	2215	2090	2369	2137	2394	3002	2791	4382	5763	7037	7323	5273	7793	7927	7507	7423	6900	6155	6641	7194	7007	7029
3012	3849	3942	3742	3978	4212	4225	4067	3993	3712	3615	2717	2639	2809	3604	3585	2718	3237	3090	2895	2821	2758	2636	2577	2486	2389	2301	2273	2222	2096	2424	2113	2376	3033	2789	4258	5624	6762	7035	4922	7298	7423	7239	7077	6510	5925	6287	6746	6693	6703
3177	3732	3933	3661	4039	4216	4272	4127	3907	3731	3695	3641	2779	3669	3697	3699	2791	2597	3167	3043	2965	2883	2767	2709	2644	2532	2437	2379	2342	2242	2571	2288	2567	3189	3623	4154	5274	6179	6341	4549	6582	6692	6416	6372	5830	5363	5748	6155	6031	6133
2845	3731	4021	3810	4039	4268	4277	4126	4021	3759	3700	3676	3636	3739	3858	3778	3724	2692	2560	3165	3108	3015	2895	2787	2776	2629	2542	2460	2478	2334	2689	2313	2755	2602	3800	4289	5421	6192	6277	4398	6557	6606	6396	6353	5885	5397	5669	6109	6093	6074
3011	3968	3939	3882	4087	4225	4266	4240	3998	3825	3738	3692	3624	3810	3861	3883	3735	2745	2594	3208	3164	3055	2925	2830	2786	2673	2547	2515	2456	2362	2734	2338	2753	2691	3888	4374	5548	6333	6510	4591	6710	6956	6527	6527	6015	5589	5857	6365	6298	6326
3183	3731	3932	3819	4152	4328	4329	4167	4063	3792	3799	3698	3707	3839	3949	3908	3813	2764	2625	3233	3196	3075	2952	2906	2839	2694	2596	2542	2503	2420	2762	2436	2848	2744	3964	4402	5575	6432	6456	4594	6688	6769	6603	6516	6059	5551	5829	6290	6304	6226
3005	3856	3759	3815	4099	4220	4234	4173	4022	3893	3725	3697	3636	3845	3913	3888	3795	2770	2610	3221	3095	3068	2919	2873	2759	2655	2512	2488	2436	2347	2732	2387	2755	2626	3992	4526	5739	6578	6787	4735	7030	7177	6848	6850	6300	5709	6082	6583	6450	6485
2570	3724	3942	3956	4152	4371	4369	4166	4048	3804	3799	3747	3630	3862	3928	3876	3777	2787	2631	3238	3157	3081	2951	2861	2812	2676	2563	2518	2467	2389	2758	2411	2778	2647	3850	4437	5653	6551	6633	4734	6950	7119	6832	6730	6307	5752	6160	6611	6534	6593
3171	3850	3941	3741	4036	4268	4196	4048	4017	3770	3713	3600	2786	3738	3788	3784	3653	2643	3240	3107	3033	2961	2850	2756	2688	2604	2467	2454	2408	2292	2624	2216	2570	3208	3692	4299	5528	6471	6656	4690	6947	7091	6814	6730	6253	5690	6065	6627	6481	6505
2571	3848	4028	3803	4041	4224	4278	4054	4016	3770	3652	3606	2734	3733	3822	3765	3683	2649	3231	3114	3032	2935	2852	2740	2686	2606	2472	2429	2375	2290	2671	2289	2642	3303	3852	4501	5785	6821	6965	4975	7258	7460	7115	7061	6572	5928	6362	6935	6870	6857
3171	3857	4017	3670	4088	4274	4249	4072	3902	3718	3651	2797	2728	3619	3630	3649	2706	3279	3115	3005	2885	2836	2703	2637	2578	2455	2385	2342	2309	2185	2478	2165	2449	3035	2671	4106	5217	6119	6366	4425	6604	6705	6429	6350	5846	5354	5672	6197	6023	6021
3162	3598	4114	3660	4088	4215	4228	4116	4034	3817	3663	3615	2780	3689	3757	3694	3610	2606	3206	3084	2995	2908	2810	2733	2664	2585	2445	2478	2399	2316	2538	2287	2634	3195	3787	4420	5663	6724	6838	4783	7116	7272	6940	6857	6380	5787	6103	6680	6566	6579
3162	4234	4213	4182	4591	4767	4772	4676	4574	4386	4350	4272	4217	4340	4362	4381	4304	4135	4089	3973	3942	3931	3847	3779	3764	3687	3625	3649	3681	2676	3595	2744	3763	3956	4117	4248	5062	5687	5781	4089	5963	6075	5858	5882	5441	4948	5225	5622	5555	5524
3244	4047	4117	4073	4404	4571	4598	4451	4359	4153	4099	4002	3913	4047	4079	4062	3969	3779	3673	2776	2722	2681	2578	3270	3262	3165	3100	3077	3081	2899	3107	2951	3169	2766	3899	4387	5640	6698	6985	4876	7312	7422	7132	7070	6519	5949	6264	6776	6667	6641
3326	3860	4022	3964	4218	4375	4425	4227	4145	3921	3848	3732	3610	3755	3794	3744	3634	2655	3258	3115	3039	2967	2846	2761	2761	2644	2575	2506	2482	2354	2620	2391	2575	3113	3681	4527	6218	7710	8190	5664	8662	8770	8406	8259	7598	6950	7304	7931	7780	7759
3157	3607	4106	4038	4162	4491	4445	4317	4155	4012	3933	3829	3706	3881	3914	3884	3788	2782	2655	3296	3269	3145	3076	2959	2963	2849	2782	2777	2735	2595	2822	2564	2861	3285	3779	4482	6101	7558	7891	5579	8421	8534	8200	8081	7429	6702	7185	7707	7567	7612
3322	3979	4194	3738	4219	4486	4478	4407	4232	4024	3951	3814	3763	3898	3950	3949	3830	3593	2710	2587	3291	3243	3175	3042	3040	2925	2884	2861	2832	2680	2934	2688	2953	2675	3755	4308	5593	6487	6758	4733	7022	7131	6841	6755	6226	5769	6056	6532	6430	6459
3327	3977	4114	4034	4333	4589	4613	4436	4304	4247	4128	4062	3923	4073	4111	4085	4007	3849	3688	3614	2756	2726	2678	2603	2602	3291	3195	3238	3219	3016	3246	3004	3323	3679	3878	4164	5046	5709	5733	4112	5930	6045	5757	5781	5418	4801	5138	5600	5442	5493
3319	3726	4021	4176	4337	4643	4671	4535	4512	4330	4184	4203	4095	4188	4206	4219	4133	3987	3975	3900	3873	3877	3834	3764	3800	3742	3691	3720	3783	2748	3695	2667	3644	3906	3879	3810	4292	4564	4503	3234	4583	4632	4509	4458	4178	3840	4075	4403	4321	4304
3152	3970	4024	4034	4457	4595	4719	4609	4543	4379	4283	4247	4070	4223	4250	4240	4155	4018	3968	3906	3895	3904	3875	3849	3831	3808	3730	3830	3834	3586	3718	2762	3755	3966	3942	3868	4278	4563	4504	3320	4568	4733	4558	4446	4124	3851	4129	4428	4337	4407
3148	3983	4195	3954	4334	4439	4613	4441	4454	4159	4129	4024	3975	4063	4078	4117	3965	3878	3789	3701	3679	3639	3614	2784	2774	2697	2629	2711	2718	3245	2692	3209	2752	3705	3751	3799	4382	4772	4582	2631	4713	4882	4616	4572	4308	3965	4193	4469	4479	4492
3315	3977	4106	3962	4335	4577	4521	4425	4382	4046	4062	3970	3917	4027	4059	4007	3934	3736	3681	2786	2785	2733	2704	2592	2616	3319	3247	3287	3282	3098	3268	3084	2562	3700	3719	3740	4201	4645	4586	2574	4511	4689	4566	4465	4156	3839	4121	4421	4304	4308
3324	4104	4197	3968	4282	4538	4704	4516	4456	4232	4136	4106	3930	4044	4101	4053	3924	3804	3739	3679	3674	3692	3613	3592	3594	2774	2721	2746	2761	3286	2672	3305	2703	3747	3647	3625	4034	4328	4259	3091	4396	4353	4358	4232	3952	3682	3905	4142	4183	4073
3145	3968	4010	3958	4271	4489	4522	4358	4264	4207	4105	4090	3924	3962	4044	3982	3870	3792	3687	3623	3627	3593	2787	2693	2743	2684	2600	2667	2653	3208	2630	3158	2586	2750	2787	3595	3981	4298	4206	3095	4135	4401	4164	4131	3901	3696	3797	4115	4022	3997
2714	4093	4285	4032	4332	4433	4479	4437	4367	4087	4031	3970	3847	3938	3962	3924	3851	3713	3628	2729	2731	2667	2615	3320	3317	3248	3144	3179	3172	3005	3210	3032	3211	2747	3622	2788	4055	4380	4406	3148	4429	4491	4312	4204	3946	3749	3874	4217	4199	4174
2966	3719	4020	3795	4090	4317	4271	4112	4009	3827	3689	3651	2740	3593	3612	3640	2721	3306	3174	3054	2986	2939	2850	2784	2705	2644	2563	2550	2535	2401	2633	2412	2616	3056	2587	3717	4624	5381	5380	3850	5642	5654	5405	5356	4974	4532	4812	5226	5108	5079
3147	3596	4007	3734	4019	4165	4259	3999	3956	3668	3646	2667	2663	2730	3615	2794	2679	3237	3030	2882	2812	2729	2643	2516	2476	2376	2279	2268	2198	2114	2400	2112	2421	2983	2804	4323	5719	7016	7335	5212	7694	7797	7480	7407	6828	6230	6564	7128	7050	6952
3152	3730	3924	3663	4023	4209	4184	4000	3914	3634	3615	2696	2657	2794	2810	2788	2655	3215	3018	2890	2785	2729	2617	2542	2458	2393	2272	2261	2188	2116	2392	2112	2375	3003	2784	4242	5602	6830	7064	5045	7540	7619	7319	7240	6663	6051	6477	7054	6877	6904
2814	3722	3738	3729	3956	4106	4040	4023	3866	3628	3658	2677	2612	2735	2803	2782	2691	3203	3011	2878	2819	2729	2636	2502	2449	2368	2272	2240	2190	2092	2352	2088	2375	3050	3692	4380	5789	7022	7284	5190	7631	7864	7479	7352	6750	6245	6699	7131	7164	7097
3157	3970	3830	3796	4137	4214	4173	3990	3917	3674	2761	2690	2632	2754	2795	2729	2669	3217	3012	2909	2790	2729	2597	2524	2477	2364	2275	2244	2226	2113	2383	2138	2377	2919	2757	4174	5760	6948	7184	5102	7656	7874	7424	7345	6839	6201	6565	7148	7062	7082
3323	3721	4013	3872	4076	4154	4135	3949	3816	3634	2780	2627	2645	2773	3588	2787	2670	3223	3034	2874	2796	2722	2618	2513	2475	2382	2259	2215	2217	2087	2379	2089	2446	3060	3665	4435	5987	7231	7473	5257	7887	8081	7678	7608	7038	6411	6766	7367	7241	7269
3154	3722	3830	3872	3966	4257	4178	4033	3930	3634	3591	2741	2690	3598	3655	3685	2733	3323	3106	2942	2852	2775	2661	2574	2511	2418	2299	2261	2196	2139	2440	2140	2399	3149	3841	4602	6257	7635	7927	5593	8400	8662	8233	8146	7483	6874	7207	7883	7738	7777
2974	3727	3839	3733	4033	4219	4178	3994	3894	3701	2811	2691	2619	2790	3689	3607	2723	3228	3079	2924	2837	2769	2643	2530	2489	2389	2279	2242	2218	2130	2397	2114	2493	3101	3727	4531	5973	7298	7516	5338	7948	8148	7744	7626	7047	6377	6808	7421	7269	7244
3148	3851	4009	3738	4069	4214	4225	4067	4007	3674	3584	2788	2740	3713	3798	3807	3687	2696	3238	3079	2979	2882	2782	2658	2631	2500	2393	2328	2281	2206	2603	2187	2588	2661	4060	4801	6436	7680	7947	5552	8279	8427	8053	7971	7331	6760	7116	7724	7632	7619
3317	3851	4016	3805	4255	4273	4354	4129	3972	3754	3719	3683	2784	3754	3868	3847	3764	2706	3288	3104	3004	2974	2846	2765	2704	2572	2452	2408	2372	2273	2643	2263	2637	2619	3988	4663	6017	7211	7451	5179	7662	7999	7594	7481	6878	6310	6726	7276	7130	7192
3143	3735	3913	3727	4130	4215	4138	4033	3966	3781	3657	3586	2739	3733	3817	3840	3706	2693	3267	3111	3024	2961	2842	2760	2697	2565	2485	2391	2363	2280	2648	2286	2615	2602	3980	4631	5876	6944	7098	4866	7304	7514	7176	7068	6530	5927	6345	6867	6785	6786
3323	3860	4008	3803	4143	4265	4181	4112	3924	3741	3712	3586	2726	3756	3810	3801	3717	2684	3224	3091	2971	2901	2758	2668	2612	2476	2396	2299	2269	2198	2585	2237	2586	2620	4133	4972	6615	7944	8098	5701	8454	8666	8354	8162	7612	6892	7359	7980	7782	7845
3325	3604	3821	3729	4020	4167	4119	4028	3960	3690	3595	2699	2682	2814	3651	3674	3584	3279	3104	2935	2852	2783	2654	2541	2506	2376	2292	2229	2203	2144	2426	2115	2447	3052	3710	4487	5890	7063	7296	5124	7683	7825	7431	7434	6841	6180	6563	7068	7031	7024
3154	3850	3913	3724	4013	4211	4248	4016	3913	3701	2809	2737	2733	2814	3659	3609	2762	3252	3083	2914	2831	2750	2635	2571	2484	2408	2265	2261	2199	2108	2433	2090	2372	3160	3750	4597	6064	7444	7688	5434	8084	8200	7809	7758	7124	6447	6852	7462	7284	7316
3152	3738	4006	3727	4079	4260	4225	4038	3949	3695	3614	2771	2662	2773	3587	2775	2674	3220	3046	2904	2831	2730	2655	2555	2493	2404	2296	2265	2242	2150	2384	2113	2372	2960	2761	4233	5731	6893	7130	5034	7589	7714	7364	7225	6700	6067	6420	6964	6934	6927
2807	3851	3824	3798	3951	4112	4214	3988	3907	3690	2784	2692	2663	2779	3615	2756	2632	3243	3040	2896	2816	2737	2611	2542	2477	2400	2283	2249	2196	2105	2368	2089	2373	2911	2640	4049	5287	6313	6530	4526	6787	6878	6591	6589	6043	5603	5948	6389	6263	6333
3321	3746	4007	3658	4069	4167	4305	4028	3954	3691	3607	2777	2689	3595	3636	2803	2750	3286	3095	2921	2837	2738	2629	2548	2493	2419	2307	2286	2222	2123	2385	2162	2395	3049	3662	4340	5746	6827	7126	5089	7490	7551	7219	7201	6692	6026	6415	6955	6832	6865
2984	3736	3744	3867	4016	4107	4129	3961	3877	3629	2779	2748	2574	2756	3615	2784	2662	3226	3080	2857	2805	2705	2597	2535	2464	2376	2273	2242	2181	2096	2392	2136	2370	2999	3618	4409	5790	7093	7218	5113	7630	7763	7327	7296	6773	6141	6479	7032	6945	6942
2561	3860	3833	3797	3959	4254	4167	4068	3883	3703	2810	2687	2631	3595	3714	3610	2774	3319	3104	2942	2831	2771	2642	2568	2512	2408	2279	2273	2205	2125	2426	2089	2441	3231	3865	4798	6402	7769	8105	5576	8377	8561	8164	8049	7407	6728	7167	7719	7612	7626
3324	4102	4016	3808	4078	4224	4182	4040	3966	3741	3628	2811	2689	3701	3760	3739	3660	2648	3128	2989	2878	2837	2667	2593	2525	2419	2332	2267	2239	2113	2456	2162	2533	3307	4011	4894	6521	7892	8129	5675	8445	8744	8224	8108	7489	6758	7197	7719	7659	7616
3318	3732	3821	3733	3892	4162	4135	3995	3852	3674	2804	2698	2669	2805	3673	3673	2769	3319	3119	2909	2826	2771	2668	2545	2466	2386	2280	2235	2218	2104	2431	2041	2468	3152	3798	4632	6147	7381	7629	5305	7992	8114	7762	7669	7166	6456	6836	7481	7323	7306
2746	4018	4675	4417	4886	5117	5215	5096	5098	4834	4853	4857	4734	4879	4976	4958	4885	4754	4647	4532	4586	4591	4492	4453	4497	4398	4297	4408	4401	4102	4227	4075	4264	4529	4490	4438	5001	5378	5321	3779	5357	5496	5278	5169	4883	4459	4780	5115	4998	5025
2744	4137	4504	4341	4871	5127	5139	5091	5104	4785	4889	4813	4669	4891	4943	4924	4874	4740	4659	4541	4570	4571	4488	4419	4475	4422	4301	4427	4416	4087	4232	3981	4270	4491	4483	4385	5022	5417	5354	3770	5404	5413	5296	5193	4807	4514	4727	5123	5028	5092
2744	4142	4420	4418	4709	5020	5177	5063	5068	4758	4761	4766	4579	4815	4867	4861	4743	4651	4531	4454	4421	4446	4392	4312	4315	4256	4146	4241	4234	3941	4106	3881	4127	4373	4340	4336	4880	5294	5177	3617	5164	5381	5107	4989	4719	4344	4589	4993	4914	4929
3168	4139	4321	4271	4639	4967	5128	4973	4949	4719	4730	4681	4586	4691	4749	4770	4643	4550	4391	4361	4345	4281	4265	4166	4171	4108	4002	4132	4094	3848	3966	3757	4036	4210	4205	4230	4800	5209	5064	3608	5160	5213	5078	5012	4682	4344	4508	4851	4864	4804
3684	4148	4337	4346	4710	5030	5138	5090	5007	4825	4804	4750	4610	4821	4804	4848	4726	4630	4483	4446	4406	4380	4310	4229	4265	4209	4075	4210	4192	3921	4039	3857	4108	4375	4276	4208	4831	5223	5115	3685	5154	5265	5094	5030	4669	4295	4570	4941	4810	4890
2744	4388	4422	4488	4770	5231	5315	5186	5193	4904	5036	4882	4739	4988	5060	5016	4898	4743	4687	4581	4602	4624	4539	4437	4457	4432	4354	4437	4425	4099	4253	4029	4296	4518	4514	4463	5063	5416	5216	3767	5440	5410	5254	5191	4934	4496	4804	5008	5056	5024
2575	4382	4508	4630	4832	5329	5378	5275	5276	5057	4999	4985	4885	5031	5169	5131	5035	4902	4815	4745	4735	4723	4693	4629	4629	4582	4482	4566	4595	4257	4373	4230	4512	4781	4709	4617	5233	5669	5453	3746	5635	5723	5464	5381	4981	4652	4846	5268	5147	5198
2745	4515	4521	4498	4951	5343	5427	5370	5318	5041	5134	5140	4981	5193	5286	5272	5220	5057	4959	4901	4902	4921	4843	4794	4806	4737	4632	4756	4730	4393	4548	4403	4678	4953	4764	4744	5313	5772	5678	3969	5734	5786	5560	5494	5206	4716	4991	5337	5267	5281
2574	4133	4417	4274	4888	5186	5383	5286	5246	5035	5130	5027	4941	5134	5207	5207	5137	4985	4919	4855	4833	4849	4832	4733	4737	4678	4540	4690	4693	4322	4504	4354	4586	4837	4767	4788	5335	5780	5755	3875	5737	5804	5614	5493	5117	4671	4953	5363	5282	5224
2741	4391	4426	4488	4949	5240	5378	5240	5282	5001	5060	4977	4889	5134	5162	5149	5108	4979	4908	4774	4787	4809	4761	4697	4657	4606	4525	4585	4616	4270	4431	4304	4470	4789	4759	4760	5375	5725	5649	4019	5770	5853	5598	5499	5125	4741	4933	5349	5199	5231
2562	4255	4413	4269	4942	5191	5324	5225	5162	4956	4974	4867	4775	5038	5064	5026	4952	4741	4679	4571	4543	4512	4466	4380	4372	4315	4166	4231	4230	3922	4126	3910	4188	4528	4434	4488	5205	5642	5546	3949	5599	5776	5515	5377	4995	4569	4807	5202	5126	5155
2564	4504	4778	4555	4985	5361	5514	5321	5375	5122	5059	5043	4885	5093	5153	5101	4973	4787	4703	4541	4464	4479	4388	4297	4243	4171	4010	4039	4021	3702	3923	3848	4137	4519	4592	4726	5476	6143	6048	4145	6199	6368	5975	5915	5497	5092	5362	5767	5646	5649
2729	4135	4320	4039	4397	4755	4629	4534	4370	4262	4166	4071	3970	4117	4093	4046	3887	3704	3623	2703	2665	2588	3254	3169	3109	3046	2881	2938	2876	2720	2907	2695	2955	3245	3316	2762	4139	4521	4586	3300	4682	4777	4601	4625	4189	3922	4083	4455	4397	4414
2984	3879	4060	4037	4339	4442	4518	4291	4310	4044	4037	3951	3834	3994	3975	3929	3834	3697	2785	2622	2623	3323	3236	3137	3114	3002	2935	2920	2879	2726	2997	2770	3023	2642	3711	3996	4876	5586	5511	3938	5682	5882	5665	5581	5194	4821	5047	5426	5412	5404
2561	4131	4143	3965	4168	4485	4518	4399	4330	4066	4044	3945	3866	4064	4108	4065	3953	3792	3636	2723	2685	2634	3286	3204	3164	3082	2964	2955	2933	2776	3097	2768	3185	3711	4017	4391	5316	6085	6071	4258	6268	6463	6238	6088	5799	5286	5624	6032	5929	5916
2981	3760	3968	3960	4145	4329	4324	4139	4014	3760	3731	3662	2798	3678	3785	3762	3632	2624	3221	3083	3023	2893	2824	2709	2685	2554	2449	2433	2378	2280	2584	2246	2591	3206	3730	4410	5593	6686	6760	4749	7011	7232	6874	6780	6222	5797	6137	6605	6408	6394
3156	3883	4142	3961	4159	4447	4387	4274	4151	3965	3859	3784	3725	3934	3977	3923	3805	3619	2639	2575	3242	3144	3089	2980	2953	2855	2745	2730	2683	2558	2862	2646	2906	2755	3971	4423	5442	6233	6334	4406	6465	6626	6398	6208	5908	5318	5620	6123	5975	6008
3159	3894	4158	3917	4316	4489	4598	4490	4416	4219	4191	4158	4094	4211	4302	4310	4245	4072	3945	3830	3836	3798	3673	3608	3595	2751	2672	2672	2690	3235	2769	3082	2735	3941	4134	4409	5198	5688	5728	4057	5862	5933	5662	5635	5308	4829	5090	5567	5493	5539
2989	4022	4164	3922	4379	4616	4731	4625	4643	4338	4332	4388	4286	4383	4517	4517	4447	4252	4205	4078	4094	4081	4022	3913	3928	3865	3748	3802	3790	2778	3861	3306	3671	4202	4274	4385	5067	5523	5429	3890	5525	5708	5457	5449	5043	4673	4960	5282	5215	5293
2733	4015	4164	4000	4437	4694	4732	4654	4602	4344	4333	4285	4261	4436	4471	4434	4328	4250	4162	4052	4056	3963	3964	3879	3876	3808	3675	3720	3717	2734	3807	2633	3708	4103	4223	4310	5047	5427	5285	3817	5433	5520	5267	5293	4957	4547	4771	5247	5107	5130
3163	3889	4077	4058	4431	4640	4727	4610	4529	4320	4278	4266	4166	4388	4492	4416	4357	4203	4125	4035	3996	3989	3931	3870	3877	3802	3660	3732	3712	2709	3792	3254	3663	4076	4268	4371	4881	5419	5320	3751	5420	5544	5321	5281	4890	4551	4838	5238	5105	5171
2561	3889	4158	4141	4431	4742	4779	4604	4529	4362	4358	4364	4261	4424	4540	4447	4375	4258	4167	4063	4043	4009	3949	3896	3880	3805	3694	3736	3740	2723	3809	2610	3640	4150	4290	4399	5091	5562	5514	3949	5617	5735	5508	5430	5089	4702	5005	5348	5322	5314
2562	3886	4161	4212	4565	4757	4965	4782	4773	4478	4573	4578	4447	4592	4729	4679	4578	4466	4385	4278	4311	4279	4234	4117	4161	4073	3941	4026	4036	3770	4089	2760	3952	4320	4443	4479	5126	5541	5497	3862	5605	5778	5484	5461	5155	4685	4989	5375	5282	5362
2736	4390	4608	4570	4849	5295	5480	5340	5318	5067	5037	4946	4844	5055	5092	5107	4979	4867	4729	4640	4586	4623	4579	4430	4456	4371	4248	4306	4297	3978	4201	3894	4134	4525	4525	4502	5072	5574	5411	3888	5432	5552	5442	5402	4975	4594	4831	5286	5127	5187
2997	4008	4153	4136	4379	4599	4735	4614	4421	4247	4296	4232	4140	4292	4366	4343	4243	4073	3948	3839	3799	3784	3676	3640	3599	2749	2641	2669	2674	3210	2776	3053	2590	3955	4202	4431	5318	5866	5870	4146	5995	6085	5870	5816	5493	5015	5361	5738	5654	5616
3166	4003	4073	3993	4374	4594	4639	4484	4517	4241	4357	4187	4114	4262	4339	4311	4237	4075	3991	3886	3846	3804	3740	3664	3673	3595	2717	2783	2775	3309	3624	3175	2727	3927	4110	4306	5012	5588	5462	3854	5603	5801	5563	5415	5036	4709	4942	5412	5292	5318
3168	3889	4165	4063	4492	4692	4778	4647	4601	4434	4369	4272	4210	4304	4421	4441	4326	4198	4104	3998	3960	3963	3836	3786	3774	3707	3599	3700	3663	2657	3713	2580	3660	4078	4193	4367	5029	5500	5583	3865	5626	5696	5580	5408	5093	4741	4940	5386	5304	5311
2994	4007	4071	4129	4549	4745	4816	4647	4662	4440	4412	4369	4287	4453	4513	4498	4391	4281	4189	4108	4069	3989	3945	3888	3876	3803	3696	3729	3737	2713	3809	2605	3709	4142	4286	4333	5025	5542	5459	3925	5640	5734	5501	5438	5095	4706	4944	5328	5224	5284
2739	4508	4434	4271	4771	5024	5188	5071	5088	4842	4823	4762	4589	4790	4848	4819	4744	4550	4422	4307	4260	4247	4158	4049	4065	3952	3834	3906	3867	3588	3844	3654	3917	4324	4379	4500	5184	5681	5593	3969	5688	5777	5567	5527	5151	4670	5022	5288	5219	5308
2572	4123	4416	4261	4514	4897	5018	4775	4810	4608	4541	4538	4424	4548	4627	4595	4486	4352	4244	4171	4137	4128	4039	3976	4010	3929	3784	3868	3839	3589	3824	3699	3914	4315	4283	4364	5012	5423	5467	3920	5426	5718	5359	5382	5056	4654	4869	5261	5156	5153
3166	4245	4330	4180	4566	4901	4980	4908	4816	4580	4540	4523	4443	4554	4591	4601	4499	4345	4305	4124	4098	4101	4030	3921	3954	3836	3736	3764	3780	2728	3697	2588	3655	3993	4157	4215	4936	5467	5431	3858	5485	5670	5361	5336	4978	4603	4822	5188	5132	5152
2743	4255	4510	4351	4889	5002	5154	4998	5040	4804	4834	4885	4787	4932	4963	5005	4883	4781	4709	4605	4589	4616	4543	4469	4528	4455	4366	4478	4461	4129	4319	4030	4235	4640	4646	4730	5375	5891	5867	4118	5945	6083	5844	5748	5329	4897	5256	5555	5486	5553
3167	4005	4423	4347	4655	5080	5069	5003	5065	4832	4773	4794	4627	4897	4927	4978	4860	4728	4636	4560	4547	4550	4475	4430	4435	4362	4250	4360	4353	4045	4262	4081	4331	4627	4639	4582	5368	5869	5687	4055	5816	5977	5695	5622	5278	4813	5092	5579	5445	5499
3178	4378	4600	4499	4898	5291	5395	5267	5309	5142	5128	5070	5030	5254	5387	5391	5312	5188	5134	5120	5092	5052	5013	4968	4990	4947	4849	4981	4962	4647	4806	4602	4854	5245	5149	5177	5895	6501	6360	4390	6411	6582	6270	6236	5731	5243	5611	5995	5978	5994
2586	4263	4783	4565	4954	5351	5395	5391	5357	5141	5147	5143	5114	5301	5490	5520	5413	5260	5247	5169	5186	5211	5174	5102	5157	5127	4983	5132	5122	4745	4979	4702	5020	5388	5339	5251	6057	6455	6421	4426	6495	6552	6328	6175	5767	5306	5576	6083	6029	6014
2576	4261	4518	4343	4963	5243	5432	5346	5350	5101	5239	5190	5171	5344	5475	5501	5474	5321	5263	5275	5261	5303	5276	5188	5225	5202	5076	5237	5255	4858	5054	4751	5089	5370	5363	5243	5985	6524	6387	4471	6490	6538	6284	6258	5863	5306	5670	6136	6026	6039
2752	4386	4785	4499	4963	5396	5562	5351	5403	5255	5276	5190	5196	5414	5568	5585	5515	5376	5333	5277	5269	5303	5255	5194	5296	5170	5076	5206	5203	4841	5062	4751	5043	5413	5313	5262	6096	6547	6441	4561	6516	6611	6395	6348	5857	5382	5758	6191	6063	6115
2580	4261	4511	4494	4958	5342	5481	5430	5385	5182	5203	5203	5145	5425	5520	5547	5478	5325	5260	5228	5236	5250	5173	5143	5168	5080	5021	5145	5165	4764	4971	4749	5013	5404	5349	5264	6079	6567	6466	4497	6547	6688	6406	6384	5849	5391	5714	6204	6042	6104
2749	4257	4518	4488	4948	5283	5337	5334	5254	5119	5081	5039	4986	5204	5307	5303	5281	5086	5064	4973	4947	5012	4914	4838	4917	4829	4746	4863	4886	4526	4708	4474	4749	5070	5084	5149	5867	6349	6302	4383	6388	6463	6302	6138	5724	5264	5605	6034	5934	5896
2579	4259	4423	4268	4715	5082	5108	5041	5056	4866	4872	4752	4666	4901	4981	5005	4926	4784	4686	4594	4629	4629	4545	4534	4536	4500	4388	4492	4497	4183	4401	4153	4349	4716	4701	4742	5455	5906	5854	4089	5913	6017	5816	5666	5351	4838	5149	5612	5513	5559
2755	3876	4414	4045	4464	4660	4642	4598	4496	4283	4272	4120	4007	4160	4159	4152	4010	3857	3770	3676	3635	2792	2735	2669	2665	2584	3298	2578	3323	3102	3261	3137	3307	3594	3622	3653	4254	4787	4617	2606	4760	4839	4646	4652	4386	4007	4128	4511	4510	4514
2580	4008	4060	3896	4121	4317	4379	4237	4160	3946	3874	3818	3693	3782	3782	3757	3624	2707	2596	3224	3160	3143	3037	2974	2915	2877	2760	2770	2778	2602	2876	2502	2640	3092	2624	3627	4436	5043	5081	3681	5277	5468	5233	5078	4782	4421	4661	4982	4947	4913
3171	3614	3864	3730	4037	4224	4247	4082	3990	3740	3677	2751	2766	3591	3657	3606	2733	3284	3116	2969	2899	2846	2714	2620	2597	2496	2381	2388	2315	2226	2478	2194	2545	2988	2734	3927	5042	5909	5955	4158	6152	6233	5922	5859	5497	4969	5283	5637	5591	5585
3171	3740	4136	3883	4155	4321	4258	4133	4021	3767	3714	3610	2791	3621	3648	2811	2716	3234	3134	2982	2925	2859	2729	2654	2648	2556	2451	2414	2363	2257	2557	2291	2498	2905	3195	2772	4437	5031	5271	3784	5360	5507	5329	5290	4938	4593	4864	5214	5128	5210
3006	2719	3862	3806	4093	4218	4194	4015	3985	3733	3640	2802	2734	2810	3593	3587	2674	3255	3082	2956	2892	2839	2753	2610	2627	2485	2420	2387	2348	2217	2516	2193	2497	2946	3231	3589	4486	5337	5437	3836	5684	5776	5600	5483	5124	4665	5013	5364	5291	5305
2577	3862	4129	3735	4074	4262	4140	4033	3968	3709	3609	2762	2683	2778	2787	2723	2626	3144	3005	2880	2773	2720	2635	2536	2471	2389	2283	2312	2224	2133	2346	2167	2419	2928	2577	3933	5057	5956	6177	4448	6508	6545	6268	6152	5740	5290	5552	5994	5935	5848
2585	3738	4041	3796	4087	4217	4273	4078	4046	3704	3682	2784	2702	2779	3633	2789	2684	3254	3057	2965	2876	2753	2678	2599	2551	2447	2365	2334	2283	2179	2423	2216	2396	2957	2679	3927	5167	6200	6284	4538	6584	6756	6439	6371	5969	5449	5694	6203	6073	6074
3177	3978	3769	3869	4081	4208	4226	4084	3932	3738	3683	2813	2740	3640	3676	3640	2767	2564	3163	3025	2980	2898	2791	2702	2653	2596	2463	2445	2395	2305	2559	2314	2583	3049	2729	4024	5127	6047	6216	4354	6505	6630	6277	6173	5849	5300	5576	6007	5989	5953
2583	3738	4123	3806	4201	4266	4317	4201	4112	3844	3737	3666	3610	3675	3760	3705	3588	2621	3243	3079	3006	2957	2836	2766	2705	2591	2513	2446	2447	2299	2587	2387	2605	3235	3607	4092	5187	6066	6113	4390	6399	6535	6272	6257	5795	5307	5606	6054	6003	5979
3182	3974	3863	3805	4035	4363	4370	4250	4088	3840	3798	3664	3590	3801	3795	3794	3708	2670	3316	3206	3103	3050	2955	2875	2826	2690	2581	2553	2557	2401	2719	2439	2774	3270	3654	4070	5220	6222	6297	4475	6606	6775	6420	6411	5928	5458	5742	6244	6185	6224
2760	4123	4403	4184	4649	4921	5146	4975	4898	4779	4754	4731	4599	4842	4873	4883	4840	4700	4678	4560	4577	4588	4566	4503	4501	4462	4353	4456	4470	4149	4369	4154	4371	4783	4766	4632	5404	5832	5677	4089	5881	5943	5751	5730	5216	4890	5163	5624	5481	5508
3699	4374	4509	4562	5076	5400	5587	5440	5590	5254	5380	5344	5296	5563	5612	5623	5642	5522	5514	5479	5484	5546	5542	5477	5537	5510	5419	5557	5592	5156	5325	5072	5321	5598	5423	5190	5775	6200	6031	4178	6152	6183	5967	5874	5492	4993	5330	5741	5612	5643
2587	4248	4684	4710	5071	5356	5588	5484	5513	5340	5392	5407	5289	5499	5638	5675	5642	5550	5545	5526	5530	5579	5568	5494	5590	5492	5423	5586	5596	5145	5332	5147	5347	5601	5450	5215	5825	6200	6089	4169	6132	6251	5928	5892	5476	4963	5308	5674	5670	5598
2757	4503	4684	4705	5186	5444	5679	5635	5625	5428	5478	5508	5366	5617	5703	5760	5752	5614	5584	5543	5593	5625	5617	5529	5596	5551	5453	5621	5615	5192	5343	5172	5367	5712	5467	5191	5888	6128	6117	4243	6070	6216	5927	5945	5512	4994	5344	5749	5698	5601
2589	4377	4678	4633	5127	5503	5631	5522	5631	5473	5528	5515	5430	5605	5805	5811	5716	5655	5673	5621	5628	5711	5676	5610	5654	5615	5499	5662	5700	5219	5369	5245	5365	5689	5449	5211	5882	6218	6192	4251	6148	6279	5999	5904	5475	5043	5316	5824	5581	5616
3705	4498	4681	4634	5018	5400	5578	5467	5475	5321	5398	5361	5252	5474	5549	5604	5585	5458	5386	5355	5391	5427	5425	5334	5404	5328	5211	5406	5401	4960	5130	4850	5086	5434	5213	5027	5681	6008	5920	4088	6002	6039	5817	5754	5319	4894	5201	5605	5532	5471
2599	4242	4500	4349	4897	5194	5395	5265	5320	5012	5093	5024	4989	5167	5227	5280	5212	5107	5035	4971	4989	5011	4994	4931	4942	4931	4804	4954	4962	4579	4750	4506	4643	5014	4859	4739	5244	5636	5529	3803	5576	5606	5449	5354	5036	4614	4853	5251	5198	5175
2596	4362	4497	4275	4895	5140	5309	5174	5236	4994	5081	4977	4854	5095	5168	5144	5068	4949	4870	4838	4868	4879	4873	4813	4867	4823	4714	4853	4867	4509	4611	4405	4594	4865	4686	4519	5049	5375	5203	3788	5328	5428	5207	5175	4817	4427	4701	5052	5015	4994
2601	4487	4683	4485	4839	5189	5432	5264	5283	5029	5081	5011	4958	5107	5202	5209	5145	5037	4951	4904	4869	4958	4903	4842	4894	4827	4758	4874	4863	4529	4678	4504	4683	4964	4946	4759	5309	5752	5688	3986	5721	5947	5637	5545	5184	4730	5010	5453	5323	5388
3021	4239	4495	4192	4602	4978	5150	4993	5088	4831	4904	4763	4638	4849	4908	4901	4858	4724	4674	4570	4623	4608	4575	4534	4560	4551	4439	4555	4554	4183	4372	4180	4347	4548	4487	4439	4954	5312	5255	3620	5303	5429	5203	5116	4753	4355	4645	4983	4939	4943
3711	4362	4592	4405	4822	5174	5322	5192	5208	4972	4970	4977	4844	5101	5118	5128	5035	4938	4859	4778	4794	4813	4776	4711	4760	4715	4610	4748	4728	4395	4559	4350	4484	4780	4736	4596	5180	5561	5514	3820	5551	5655	5403	5301	4916	4631	4798	5240	5145	5154
2772	4114	4307	4259	4648	5067	5187	5085	5077	4920	4884	4880	4754	4931	4977	5005	4922	4805	4767	4708	4673	4707	4680	4599	4618	4596	4499	4604	4628	4284	4426	4202	4413	4685	4619	4572	5174	5493	5357	3808	5458	5492	5313	5223	4885	4490	4726	5130	4980	5061
2773	4114	4492	4406	4706	5265	5225	5221	5160	4880	4977	4965	4824	5012	5114	5058	5023	4904	4812	4771	4768	4773	4755	4670	4716	4654	4616	4717	4700	4376	4521	4302	4552	4844	4760	4662	5267	5702	5511	3897	5615	5747	5475	5481	5038	4637	4833	5266	5211	5172
2608	4368	4492	4349	4828	5117	5267	5185	5203	4965	4964	4943	4785	5043	5126	5115	5054	4916	4858	4827	4808	4859	4819	4723	4757	4708	4654	4753	4763	4391	4551	4401	4580	4758	4717	4595	5220	5538	5361	3873	5375	5583	5322	5312	4963	4530	4819	5131	5098	5071
2604	3994	4396	4334	4771	5073	5244	5083	5070	4904	4921	4918	4780	4915	5033	5023	4907	4858	4779	4735	4723	4747	4734	4635	4678	4618	4542	4662	4664	4327	4480	4278	4490	4667	4577	4502	4983	5401	5245	3701	5263	5430	5186	5151	4783	4441	4629	5003	4906	4981
3717	4626	4509	4706	5089	5562	5719	5656	5648	5465	5504	5499	5444	5640	5767	5817	5770	5661	5572	5519	5538	5579	5510	5444	5499	5458	5327	5478	5503	5046	5227	5099	5299	5599	5547	5357	5978	6446	6284	4342	6386	6420	6125	6087	5690	5191	5540	5962	5813	5843
2607	4499	4681	4712	5203	5617	5859	5791	5731	5657	5681	5707	5611	5891	6015	6022	6015	5880	5829	5807	5786	5850	5838	5738	5792	5716	5615	5777	5790	5340	5540	5297	5514	5823	5792	5538	6216	6670	6578	4547	6543	6770	6471	6385	5900	5435	5770	6222	6090	6068
2775	4626	4686	4858	5213	5768	5874	5837	5928	5691	5742	5749	5694	5925	6078	6081	6038	5923	5893	5813	5841	5870	5839	5772	5834	5781	5642	5821	5820	5355	5574	5346	5608	6002	5759	5582	6212	6708	6514	4506	6619	6718	6424	6343	5923	5426	5710	6170	6034	6124
2775	4368	4495	4341	4831	5187	5335	5213	5193	5030	5062	5085	4952	5123	5231	5210	5140	5041	5011	4961	4919	4985	4902	4858	4912	4832	4781	4886	4875	4549	4672	4379	4566	4937	4781	4639	5297	5630	5481	3850	5508	5714	5391	5352	5063	4607	4851	5162	5168	5172
2775	4362	4389	4260	4588	5021	5058	4978	4950	4808	4817	4779	4614	4794	4841	4889	4811	4709	4614	4529	4570	4576	4503	4501	4493	4463	4372	4491	4466	4187	4301	4154	4322	4570	4506	4410	4934	5347	5289	3641	5261	5373	5251	5031	4759	4352	4585	4942	4892	4881
2769	4249	4580	4410	4765	5030	5223	4977	5039	4741	4767	4760	4645	4794	4875	4849	4799	4643	4602	4541	4528	4542	4504	4445	4477	4430	4362	4445	4452	4145	4285	4056	4299	4503	4502	4366	4867	5321	5164	3682	5305	5406	5112	5110	4712	4366	4635	4948	4934	4919
3026	3992	4292	4116	4582	4864	4864	4797	4843	4583	4486	4496	4415	4532	4606	4611	4537	4416	4284	4209	4233	4232	4183	4116	4148	4067	3961	4053	4046	3785	3961	3632	3896	4229	4234	4262	4880	5423	5269	3776	5373	5541	5262	5211	4861	4412	4672	5112	5030	5036
2597	3983	3937	3946	4159	4430	4294	4219	4170	3876	3843	3741	3732	3936	3984	3927	3805	3630	2661	3249	3157	3076	3001	2870	2821	2684	2589	2555	2508	2406	2774	2389	2752	2701	4106	4780	6240	7438	7679	5365	7963	8143	7873	7650	7139	6511	6851	7431	7390	7346
3020	3869	4112	3803	4096	4278	4199	4124	4056	3751	3732	3613	2734	3698	3744	3734	3613	2600	3176	3056	2956	2885	2744	2661	2607	2523	2409	2377	2314	2206	2531	2262	2560	3223	3794	4612	6215	7515	7712	5365	8112	8282	7913	7817	7272	6577	6908	7601	7429	7388
3185	3986	3934	3799	4096	4321	4237	4198	4051	3758	3690	3631	2778	3744	3814	3741	3668	2623	3240	3083	3016	2930	2822	2717	2673	2544	2475	2411	2384	2257	2580	2287	2561	3199	3747	4535	5936	7002	7274	5047	7496	7726	7353	7274	6766	6130	6526	7077	6911	7011
2587	4115	4117	3890	4096	4327	4430	4208	4061	3883	3802	3706	3655	3840	3902	3831	3710	2697	3304	3207	3137	3043	2943	2850	2789	2680	2589	2550	2484	2354	2718	2389	2751	2598	3798	4361	5581	6404	6438	4574	6738	6903	6570	6516	6026	5484	5856	6339	6275	6318
2583	3860	3847	3668	4082	4269	4274	4090	4028	3764	3734	3653	2728	3734	3710	3689	3590	2617	3206	3033	2969	2897	2790	2686	2613	2529	2444	2374	2348	2247	2538	2288	2514	3198	3771	4436	5851	6942	7179	4963	7456	7625	7329	7107	6738	6074	6427	6959	6860	6886
3179	3741	4194	3741	4153	4274	4242	4124	3997	3836	3734	3631	3592	3687	3779	3709	3584	2596	3240	3043	2961	2898	2776	2667	2618	2511	2416	2393	2340	2256	2549	2265	2562	3156	3843	4506	5996	7218	7447	5231	7850	7922	7595	7459	6921	6329	6723	7307	7214	7169
3183	3742	3928	3807	4091	4270	4321	4085	4020	3797	3697	3659	2760	3698	3715	3729	3602	2646	3181	3020	2968	2891	2758	2674	2650	2534	2440	2393	2348	2249	2549	2289	2514	3178	3845	4581	6189	7431	7674	5328	7972	8220	7816	7745	7156	6526	6976	7504	7446	7421
2591	3986	4022	3875	4045	4270	4321	4040	4080	3757	3696	3631	2798	3728	3812	3710	3602	2611	3212	3014	2943	2864	2726	2684	2636	2512	2416	2367	2341	2226	2550	2215	2584	3293	3939	4749	6367	7719	8006	5580	8354	8552	8184	7983	7574	6744	7162	7792	7714	7668
2594	4102	4119	3880	4092	4318	4288	4124	4055	3824	3751	3689	2772	3722	3730	3787	3625	2607	3185	3041	2956	2871	2796	2686	2606	2491	2433	2387	2324	2224	2541	2239	2563	3226	3917	4775	6462	7856	8118	5698	8451	8725	8312	8204	7521	6918	7272	7907	7749	7841
2844	3860	4020	3670	4089	4211	4247	4075	3977	3751	3672	3603	2811	3716	3770	3737	3596	2624	3185	3061	2962	2884	2777	2685	2643	2505	2416	2359	2359	2241	2565	2215	2517	3223	3896	4796	6356	7704	8029	5523	8291	8503	8144	7983	7513	6713	7178	7812	7711	7651
3196	3986	4026	4022	4204	4372	4328	4124	4024	3863	3764	3659	2798	3752	3776	3775	3672	2624	3231	3090	2996	2910	2808	2724	2670	2563	2465	2393	2366	2274	2588	2240	2586	3274	3901	4711	6376	7584	7839	5478	8139	8398	8034	7923	7398	6677	7098	7688	7616	7590
3017	3732	3935	3881	4034	4313	4327	4045	4037	3864	3715	3686	2812	3721	3790	3762	3624	2650	3218	3049	2991	2897	2801	2681	2661	2552	2416	2383	2352	2259	2558	2239	2561	3247	3893	4679	6308	7537	7672	5396	8118	8288	7881	7820	7195	6496	7033	7566	7466	7493
3189	3985	4112	3733	4100	4318	4284	4119	4018	3786	3764	3687	3605	3697	3784	3775	3660	2679	3223	3091	3005	2877	2803	2717	2636	2559	2409	2376	2369	2263	2580	2215	2611	3296	3847	4680	6282	7515	7683	5365	8081	8254	7836	7815	7267	6576	6977	7612	7513	7513
3183	3736	4112	3742	4153	4322	4235	4055	4090	3780	3733	3664	3624	3727	3811	3722	3636	2669	3196	3064	3017	2923	2828	2705	2659	2541	2457	2393	2378	2264	2596	2313	2657	3227	3871	4653	6225	7486	7680	5296	8052	8226	7845	7761	7159	6528	6977	7443	7467	7433
3016	3860	3856	3803	4097	4268	4317	4074	4091	3759	3733	3601	3612	3697	3778	3755	3654	2630	3272	3077	3023	2910	2826	2724	2696	2570	2450	2400	2376	2282	2605	2290	2565	2574	3848	4584	6026	7140	7313	5028	7497	7707	7476	7397	6735	6209	6571	7178	7064	7073
2594	3862	4030	3889	4102	4268	4332	4180	4049	3827	3787	3636	3592	3762	3791	3806	3708	2689	3248	3145	3015	2963	2860	2756	2712	2572	2475	2443	2378	2311	2661	2290	2612	3319	3820	4358	5552	6479	6533	4589	6726	6865	6647	6449	6119	5601	5954	6412	6299	6334
2848	3606	3932	3665	4093	4215	4145	3984	3847	3685	3646	2758	2587	2756	2745	2708	2577	3220	2997	2861	2793	2692	2604	2504	2431	2364	2284	2246	2201	2096	2334	2016	2327	2866	2569	3927	5241	6311	6502	4677	6860	6970	6590	6599	6114	5539	5925	6371	6230	6268
2591	3604	3850	3657	4041	4215	4112	3994	3960	3657	3658	2695	2613	2726	2726	2688	2582	3147	2961	2828	2759	2678	2558	2495	2417	2368	2264	2211	2190	2105	2312	2091	2282	2795	3243	3759	5013	6032	6284	4491	6579	6787	6514	6312	5880	5435	5658	6188	6110	6113
3183	3732	4029	3809	3980	4264	4192	3910	3930	3678	2786	2674	2561	2745	2703	2641	2589	3100	2936	2810	2750	2672	2568	2529	2445	2350	2290	2230	2200	2119	2341	2042	2261	2662	3133	2810	4680	5641	5857	4221	6162	6305	6032	5895	5495	5074	5371	5789	5661	5746
3182	3735	4108	3733	4089	4221	4171	3989	3943	3672	3609	2724	2677	2778	3637	2727	2630	3207	2991	2886	2835	2725	2616	2536	2501	2405	2301	2267	2230	2131	2338	2113	2349	2978	2723	4190	5546	6807	7047	5054	7405	7623	7256	7167	6567	5981	6347	6904	6806	6794
3015	3978	4027	3738	4098	4167	4264	4039	3965	3819	3688	2810	2721	3635	3689	3631	2772	3314	3153	2969	2889	2824	2711	2594	2553	2430	2330	2319	2287	2172	2435	2211	2418	3096	3738	4395	5729	6902	7191	5008	7495	7699	7336	7225	6655	6070	6388	6921	6860	6764
2848	3732	3935	3657	4097	4201	4173	4068	3948	3645	2804	2655	3323	2754	2778	2772	2641	3180	3037	2871	2774	2698	2597	2489	2465	2350	2270	2223	2202	2081	2353	2087	2326	2972	2742	4131	5445	6588	6824	4759	7129	7223	6926	6803	6226	5719	6053	6459	6419	6403
2763	3864	3849	3805	3917	4123	4214	3995	3922	3666	3609	2725	2658	2779	2802	2758	2678	3226	3013	2875	2787	2732	2611	2508	2471	2369	2274	2238	2218	2105	2378	2088	2328	2936	2690	4155	5425	6565	6880	4809	7163	7358	7041	6927	6406	5860	6232	6715	6698	6560
3014	3731	3838	3734	4025	4217	4177	3983	3870	3679	2761	2718	2626	2749	2774	2746	2664	3158	2994	2848	2801	2711	2578	2481	2446	2351	2287	2216	2185	2090	2355	2062	2350	2888	2667	4191	5543	6750	6916	4981	7396	7570	7241	7236	6556	6016	6380	6917	6861	6851
3012	3986	3847	3740	4092	4216	4183	3949	3928	3679	3615	2696	2613	2767	2754	2726	2606	3136	2967	2840	2779	2724	2591	2497	2438	2353	2254	2216	2195	2112	2334	2112	2324	2937	2760	4202	5499	6771	6971	4971	7382	7507	7212	7094	6582	5954	6287	6820	6777	6746
3011	3850	4111	3821	4087	4270	4232	4044	3876	3752	2810	2815	2645	3590	3602	2815	2707	3239	3044	2886	2819	2737	2624	2554	2481	2400	2277	2277	2218	2109	2389	2063	2399	3012	3636	4393	5827	7136	7369	5219	7770	7998	7613	7527	6826	6324	6679	7215	7113	7111
2841	3611	3838	3729	3974	4108	4134	3988	3887	3689	3602	2718	2638	2785	2779	2745	2600	3178	2986	2866	2778	2698	2610	2514	2450	2368	2293	2217	2191	2086	2349	2088	2304	2871	2612	4056	5392	6507	6832	4846	7075	7273	6992	6840	6368	5772	6151	6650	6544	6551
2589	3862	3932	3961	3870	4162	4049	3909	3963	3713	3590	2730	2606	2749	2754	2758	2581	3186	3010	2825	2793	2692	2592	2512	2436	2354	2256	2231	2217	2087	2359	2161	2282	2873	3285	4058	5390	6523	6907	4864	7303	7456	7086	7010	6423	5808	6292	6775	6666	6691
2580	3606	4112	3880	4039	4173	4182	4004	3921	3718	3622	2720	2696	3621	3675	3661	2784	3309	3148	2966	2884	2837	2684	2638	2551	2468	2350	2302	2278	2151	2502	2115	2476	3074	3625	4235	5555	6514	6704	4796	6943	7182	6924	6735	6297	5697	6044	6585	6501	6489
3012	3848	3937	3737	4096	4221	4234	4161	4087	3832	3738	3692	3624	3786	3851	3855	3730	2725	2569	3183	3095	3035	2913	2845	2774	2658	2567	2513	2437	2329	2740	2363	2686	2698	3914	4338	5556	6406	6470	4585	6683	6822	6453	6533	5929	5563	5923	6346	6240	6326
2755	3859	3932	3810	4101	4268	4283	4160	4118	3805	3774	3720	3681	3780	3888	3843	3736	2757	2606	3185	3149	3048	2970	2850	2834	2684	2549	2528	2525	2404	2766	2314	2777	2623	3821	4306	5480	6293	6324	4541	6662	6731	6546	6431	5934	5476	5814	6359	6229	6288
3182	3604	4028	3815	3982	4318	4180	4127	3956	3786	3774	3658	3605	3767	3812	3811	3699	2706	2582	3166	3109	3035	2919	2841	2757	2677	2549	2523	2482	2389	2726	2386	2728	2575	3770	4240	5438	6330	6489	4525	6599	6831	6545	6478	6019	5533	5892	6359	6332	6399
2585	3979	3928	3953	4095	4372	4362	4161	4154	3810	3799	3692	3655	3796	3909	3871	3776	2762	2570	3230	3171	3041	2956	2889	2825	2695	2590	2526	2504	2426	2778	2436	2822	2715	3889	4306	5483	6412	6445	4560	6737	6870	6569	6443	6091	5486	5871	6393	6358	6372
3008	3980	4012	3877	4152	4269	4277	4212	4113	3792	3719	3691	3675	3833	3930	3883	3789	2784	2576	3214	3109	3068	2932	2873	2768	2673	2549	2520	2466	2371	2758	2410	2774	2646	3979	4446	5567	6473	6563	4659	6865	7071	6659	6611	6123	5605	5997	6494	6388	6395
3005	3728	4116	3889	4085	4317	4320	4161	4048	3865	3781	3669	3643	3803	3909	3850	3742	2784	2603	3180	3129	3081	2944	2866	2807	2673	2542	2543	2457	2389	2735	2363	2754	2623	3916	4471	5596	6631	6671	4814	6967	7167	6832	6797	6299	5695	6148	6528	6518	6582
2568	3857	4110	3879	4093	4268	4320	4166	4083	3865	3823	3634	3650	3785	3873	3875	3748	2752	2588	3186	3130	3047	2913	2823	2766	2654	2536	2522	2481	2356	2732	2411	2751	2623	3935	4448	5667	6552	6681	4703	6978	7158	6872	6827	6275	5746	6234	6652	6574	6594
3171	3724	4105	3737	4146	4312	4288	4207	4083	3865	3830	3662	3656	3861	3915	3875	3777	2781	2603	3207	3164	3054	2977	2873	2806	2730	2595	2556	2521	2387	2781	2411	2824	2688	3928	4424	5573	6410	6497	4644	6786	6951	6629	6600	6112	5572	5866	6415	6405	6397
2576	3985	3928	3879	4040	4318	4406	4049	4052	3763	3663	3606	2754	3685	3755	3739	2802	2608	3215	3072	2987	2902	2812	2742	2662	2570	2478	2412	2386	2252	2584	2311	2521	3109	2791	4056	5190	6120	6149	4447	6576	6705	6432	6276	5836	5417	5814	6270	6113	6170
2989	3606	4106	3736	4040	4230	4244	4093	3974	3780	3743	3590	2754	3697	3767	3712	3599	2634	3203	3093	3000	2928	2831	2742	2681	2596	2477	2466	2411	2304	2599	2216	2546	3115	3637	4265	5467	6555	6620	4685	6976	7123	6821	6768	6300	5819	6105	6652	6582	6554
2568	4230	4391	4111	4644	4909	4906	4794	4765	4622	4540	4533	4416	4534	4628	4630	4533	4401	4372	4288	4274	4275	4214	4139	4165	4091	4007	4072	4097	3817	3938	3850	3988	4183	4156	4088	4665	5024	4997	2782	5017	5152	4912	4990	4587	4155	4430	4778	4796	4722
3161	4169	4251	4070	4464	4649	4695	4580	4523	4329	4252	4236	4080	4219	4279	4274	4149	4007	3929	3836	3769	3756	3670	3614	3620	2766	2690	2722	2720	3266	2667	3247	2669	3752	3956	4248	5242	5973	6093	4339	6279	6411	6111	6067	5631	5115	5388	5848	5746	5757
2987	4108	4111	4030	4284	4390	4484	4367	4281	4036	3964	3940	3744	3904	3931	3918	3765	3614	2719	2617	3264	3237	3126	3089	3075	2977	2910	2909	2880	2715	2932	2642	2887	3322	3756	4408	5819	6922	7190	5128	7541	7670	7310	7145	6675	6075	6346	6919	6697	6792
2562	4095	4106	4119	4343	4589	4660	4441	4358	4158	4074	4002	3911	4107	4110	4088	3945	3767	3645	2796	2753	2687	2624	3288	3258	3198	3115	3133	3091	2923	3083	2836	3139	2784	3861	4381	5537	6600	6756	4741	7005	7193	6812	6713	6229	5697	6002	6430	6341	6328
3154	4099	4013	3890	4329	4545	4574	4515	4388	4220	4147	4040	3936	4103	4120	4073	4006	3787	3673	2804	2743	2673	2601	3285	3277	3172	3115	3106	3065	2895	3121	2886	3142	2752	3867	4248	5395	6204	6284	4407	6425	6593	6289	6249	5792	5347	5545	6033	5910	5923
2727	4097	4207	4029	4329	4574	4597	4430	4371	4128	4110	3987	3962	4056	4162	4072	4006	3828	3672	2789	2719	2673	2598	3291	3257	3137	3058	3057	3029	2860	3113	2783	3157	3678	4020	4477	5495	6350	6426	4477	6642	6655	6517	6299	5844	5349	5716	6226	6000	6088
2985	3970	4118	4037	4395	4643	4752	4614	4579	4464	4282	4316	4198	4271	4324	4323	4251	4088	4073	3974	3968	3989	3921	3890	3900	3829	3789	3803	3854	3599	3764	3651	3845	4129	4018	3983	4463	4852	4743	2644	4802	4921	4704	4672	4344	4011	4248	4623	4497	4594
3325	3857	4198	4034	4452	4648	4789	4570	4537	4345	4313	4254	4076	4219	4235	4233	4107	4001	3938	3863	3901	3891	3831	3778	3779	3761	3678	3750	3752	2757	3643	2737	3685	3921	3944	3844	4298	4586	4510	3296	4517	4728	4529	4518	4243	3791	4042	4395	4344	4396
3314	4222	4115	3892	4334	4542	4618	4491	4424	4232	4148	4121	3981	4116	4133	4149	4013	3917	3807	3765	3725	3725	3684	3626	3642	3584	2711	3589	2796	2568	2767	3308	2779	3756	3799	3818	4226	4606	4555	3317	4626	4752	4561	4530	4180	3875	4106	4409	4298	4382
3144	4097	4110	4029	4330	4435	4575	4357	4418	4146	4093	3989	3937	4044	4063	4032	3887	3765	3706	2787	2776	2786	2731	2651	2650	2597	3266	3327	2560	3145	2561	3134	2611	3635	3653	3651	4182	4502	4411	3249	4456	4622	4443	4357	4067	3746	4019	4279	4232	4270
3663	4220	4112	4106	4387	4543	4661	4448	4414	4266	4173	4090	3994	4033	4050	4046	3977	3827	3755	3655	3646	3659	3594	2780	2787	2767	2690	2704	2724	3256	2669	3232	2681	3657	3609	3634	4047	4347	4276	3073	4358	4367	4238	4196	4032	3593	3808	4111	4130	4008
3316	3848	3929	3958	4276	4548	4570	4437	4342	4106	4154	4012	3969	3974	4065	3994	3912	3763	3702	3607	3613	3620	2813	2727	2757	2699	2642	2711	2683	3221	2630	3207	2633	3654	2810	2762	3946	4252	4206	3067	4217	4324	4172	4131	3784	3620	3686	4048	4045	3942
3141	3850	4099	4032	4322	4477	4559	4431	4300	4004	4099	3963	3850	3949	3983	3911	3815	3705	2784	2743	2691	2673	2625	3301	3315	3237	3143	3194	3191	3000	3212	2959	3232	2811	2784	3619	4038	4380	4290	3107	4380	4453	4238	4162	3970	3650	3895	4176	4148	4143
2798	3715	4100	3657	4137	4263	4233	4050	4050	3821	3701	3629	2778	3657	3654	3615	2750	2560	3183	3091	3015	2986	2899	2803	2769	2698	2587	2607	2565	2456	2659	2412	2640	3077	3287	3645	4465	5143	5227	3741	5432	5486	5277	5218	4834	4398	4713	5128	5004	4995
2978	3723	3837	3806	3962	4214	4125	4067	3920	3668	3603	2739	2657	2777	3591	3608	2680	3242	3067	2899	2798	2715	2636	2499	2481	2376	2285	2266	2181	2113	2376	2087	2330	2985	2717	4196	5624	6930	7195	5110	7605	7711	7451	7347	6769	6184	6513	7074	6971	6907
2984	3977	3924	3796	4023	4165	4227	4074	3878	3673	3615	2752	2644	2754	3599	3595	2656	3238	3042	2903	2797	2762	2636	2523	2484	2393	2289	2250	2188	2111	2367	2065	2353	2932	2764	4312	5789	7140	7342	5166	7759	7975	7543	7471	6935	6255	6625	7220	7092	7091
2984	3718	3746	3724	3899	4106	4083	3955	3805	3628	2736	2643	2657	2694	2784	2730	2626	3180	2984	2830	2758	2689	2610	2468	2408	2357	2268	2220	2194	2070	2334	2064	2351	2933	2800	4322	5875	7176	7524	5297	7830	8100	7711	7700	7047	6441	6815	7354	7280	7235
3320	3726	3838	3662	4027	4219	4140	3995	3923	3702	3645	2718	2625	2797	3633	3595	2745	3294	3091	2940	2839	2755	2611	2511	2502	2382	2265	2261	2217	2129	2405	2090	2424	3099	3836	4594	6289	7575	7880	5549	8292	8436	8058	8010	7439	6638	7096	7701	7557	7572
3153	3594	3924	3734	3953	4105	4168	3994	3949	3656	2811	2677	2683	3616	3712	3641	2804	3304	3107	2913	2839	2755	2654	2542	2530	2386	2292	2254	2233	2120	2424	2114	2445	3192	3883	4732	6361	7828	8065	5597	8492	8629	8246	8112	7464	6821	7258	7884	7722	7773
3316	3606	3834	3734	4028	4159	4178	4033	3990	3674	3646	2691	2670	2800	3636	3634	2669	3298	3061	2882	2837	2762	2655	2543	2489	2408	2292	2264	2198	2131	2417	2188	2400	3147	3765	4543	6187	7517	7868	5530	8309	8465	8012	7908	7286	6603	6941	7643	7583	7520
2977	3727	4017	3800	4142	4254	4188	4045	3996	3680	3585	2713	2695	3592	3697	3659	2770	3290	3131	2966	2864	2783	2674	2544	2503	2432	2314	2278	2255	2147	2455	2163	2470	3126	3778	4533	6004	7223	7505	5309	7839	8080	7755	7560	7000	6424	6808	7388	7283	7255
3314	3731	3907	3881	3907	4209	4215	3999	4014	3714	3602	2776	2753	3727	3770	3758	3614	2639	3198	3005	2920	2835	2724	2634	2591	2451	2354	2282	2250	2168	2479	2113	2561	3279	3960	4747	6381	7636	7932	5506	8196	8484	8018	7923	7301	6644	7077	7604	7521	7474
3146	3727	4097	3810	4074	4327	4235	4158	4032	3788	3701	3620	3635	3761	3834	3815	3687	2684	3281	3112	3039	2941	2810	2763	2706	2572	2473	2401	2387	2273	2626	2336	2659	2571	3942	4767	6233	7459	7728	5388	8032	8316	7815	7871	7199	6608	6982	7538	7371	7468
2978	3855	3824	3727	3968	4220	4219	4033	4002	3748	3687	2803	2796	3744	3883	3860	3747	2759	3297	3121	3053	2954	2841	2768	2674	2547	2433	2377	2343	2274	2668	2260	2680	2688	4180	4946	6627	8000	8207	5669	8492	8706	8375	8215	7601	6910	7315	7929	7801	7838
3323	3980	3919	3799	4143	4225	4229	4039	3972	3708	3657	2796	2739	3756	3880	3820	3730	2680	3273	3083	2991	2908	2789	2665	2628	2472	2393	2311	2281	2197	2602	2213	2520	2603	4072	4985	6787	8331	8581	6007	8961	9214	8799	8610	8034	7216	7720	8362	8231	8284
3160	3744	3753	3757	4066	4274	4135	4087	4074	3727	3656	3668	2801	3690	3776	3737	3652	2674	3299	3169	3104	3054	2966	2879	2810	2732	2648	2611	2564	2461	2748	2254	2551	3077	2786	4001	5116	6056	6231	4412	6488	6623	6309	6282	5782	5234	5571	6028	5990	5937
3319	3729	3837	3671	3979	4206	4100	3963	3945	3734	3669	2759	2725	3596	3627	3630	2767	2560	3136	3022	2970	2902	2810	2704	2616	2554	2447	2446	2384	2302	2582	2149	2395	2912	2661	3924	5059	6135	6259	4491	6640	6647	6484	6379	5822	5296	5727	6181	6058	6096
3325	3986	3917	3737	4079	4177	4225	4072	3888	3634	3632	2699	2669	2763	2796	2794	2669	3218	3073	2902	2822	2737	2649	2544	2498	2414	2294	2263	2219	2138	2397	2114	2398	3031	2792	4220	5555	6671	6904	4906	7263	7388	7025	6894	6418	5827	6257	6737	6705	6655
2980	3607	3824	3731	3903	4161	4134	3993	3841	3601	3601	2720	2663	2773	2811	2782	2633	3203	3034	2886	2818	2704	2623	2530	2475	2397	2283	2246	2212	2116	2335	2137	2416	2955	2690	4171	5505	6630	6879	4797	7162	7330	6980	6976	6415	5834	6096	6698	6608	6565
2982	4118	3910	3801	3955	4211	4171	4000	3913	3602	2803	2733	2657	2787	3585	2744	2674	3206	3031	2874	2830	2711	2624	2526	2470	2383	2280	2256	2215	2123	2380	2112	2349	2962	2743	4128	5471	6516	6728	4796	7134	7200	6912	6816	6331	5708	6112	6630	6517	6535
3152	3864	4010	3724	4002	4107	4140	4074	3877	3629	2803	2714	2606	2780	2804	2738	2674	3222	3025	2853	2783	2659	2591	2481	2459	2376	2283	2230	2179	2123	2367	2063	2304	2868	2765	4150	5472	6642	6862	4800	7236	7436	7083	7001	6444	5933	6243	6792	6720	6725
3327	3860	4002	3735	4002	4112	4092	3989	3913	3669	3584	2687	2631	2767	2770	2796	2686	3194	2997	2863	2790	2718	2635	2518	2475	2368	2249	2266	2198	2099	2359	2113	2370	2913	2697	4203	5660	6915	7270	5094	7610	7821	7460	7360	6882	6217	6615	7151	7024	7073
2985	3731	4104	3875	4073	4317	4220	4079	3996	3708	3671	2755	2670	3607	3654	3628	2733	3301	3089	2944	2836	2764	2642	2569	2512	2415	2331	2271	2246	2140	2432	2090	2375	3060	3608	4278	5750	6995	7279	5106	7607	7797	7438	7425	6833	6254	6607	7165	7127	7104
2811	3852	3741	3800	3896	4157	4178	4034	3966	3695	2785	2748	2689	3648	3712	3719	2798	2582	3110	2946	2877	2797	2667	2562	2503	2415	2308	2267	2248	2125	2439	2188	2466	3190	3859	4660	6200	7556	7811	5420	8105	8311	7946	7831	7208	6549	6990	7607	7436	7468
2575	4262	4320	4337	4696	4911	4957	4900	4848	4492	4571	4568	4375	4560	4525	4532	4439	4299	4210	4056	4114	4069	4019	3962	3968	3880	3803	3862	3869	3616	3772	2790	3727	4011	3880	3902	4439	4835	4642	2588	4813	4880	4634	4644	4340	3926	4201	4564	4510	4537
2570	4137	4406	4265	4533	5009	5043	4883	4901	4605	4632	4637	4445	4613	4669	4647	4552	4385	4290	4205	4214	4208	4161	4055	4108	4019	3946	4042	4028	3759	3905	3779	3915	4180	4143	4096	4657	5011	4922	2713	4957	5134	4860	4816	4469	4194	4373	4782	4716	4749
2576	4262	4509	4337	4656	4922	5005	4979	4913	4651	4602	4583	4438	4614	4652	4601	4518	4406	4318	4230	4197	4188	4126	4050	4085	4014	3920	4014	4014	3742	3875	3684	3781	4121	4063	4064	4567	4975	4890	2681	5021	5116	4902	4809	4552	4212	4407	4757	4715	4687
3171	4139	4237	4266	4481	4874	4951	4889	4846	4618	4614	4589	4457	4597	4628	4627	4560	4381	4284	4260	4208	4168	4127	4040	4038	4013	3925	4014	3989	3712	3879	3636	3833	4078	4115	4157	4661	5051	4945	2787	5027	5150	4894	4916	4498	4198	4421	4771	4753	4735
2743	4388	4591	4342	4653	5015	5042	4888	4979	4651	4663	4633	4444	4632	4640	4686	4565	4432	4354	4258	4203	4215	4151	4060	4083	4011	3913	4017	4018	3743	3892	3732	3918	4165	4131	4152	4750	5158	4962	2815	5108	5270	4965	4982	4706	4274	4631	4885	4787	4814
2571	4144	4506	4345	4708	5075	5100	5023	5026	4742	4785	4737	4572	4751	4838	4815	4684	4564	4476	4339	4384	4334	4278	4211	4222	4183	4078	4169	4192	3871	4031	3736	4042	4264	4280	4239	4884	5253	5209	3640	5232	5304	5180	5071	4841	4349	4623	4894	4927	4882
3680	4018	4504	4359	4789	5099	5297	5134	5143	4867	4956	4897	4814	4892	4997	5007	4930	4785	4672	4590	4610	4598	4519	4487	4495	4455	4346	4444	4468	4122	4261	4084	4287	4517	4492	4492	5075	5507	5415	3840	5571	5617	5338	5356	4899	4550	4838	5247	5124	5140
2743	4267	4775	4498	4837	5245	5351	5252	5191	4998	5024	4973	4916	5101	5135	5193	5097	4964	4901	4812	4806	4842	4736	4697	4710	4653	4543	4661	4639	4299	4465	4185	4407	4773	4637	4663	5218	5616	5510	3883	5590	5714	5578	5452	5159	4716	4895	5310	5233	5223
2745	4017	4425	4360	4788	5152	5345	5229	5202	4958	5041	4979	4876	5061	5175	5186	5080	4966	4929	4866	4831	4842	4840	4718	4765	4692	4557	4709	4683	4343	4504	4186	4409	4755	4686	4639	5220	5690	5560	3923	5626	5689	5527	5445	5176	4645	4959	5283	5277	5193
2570	4387	4599	4346	4834	5191	5302	5172	5179	4940	4962	4983	4844	5036	5059	5167	5061	4925	4868	4735	4736	4822	4730	4690	4674	4614	4522	4617	4624	4271	4439	4111	4402	4721	4562	4565	5164	5604	5475	3883	5644	5665	5430	5349	5032	4652	4845	5275	5162	5196
3165	4139	4324	4269	4766	5181	5200	5038	5107	4855	4815	4845	4678	4916	4992	4987	4882	4739	4655	4603	4581	4539	4514	4432	4448	4408	4272	4386	4359	4079	4273	4007	4233	4531	4481	4552	5214	5654	5578	3892	5648	5747	5463	5437	5041	4678	4903	5303	5170	5258
2730	4129	4490	4247	4557	4872	4904	4772	4708	4528	4471	4430	4291	4442	4455	4451	4340	4169	4061	3885	3844	3799	3713	3650	3603	2724	2619	2599	2606	3109	3313	3031	3307	3802	4039	4384	5288	6046	6027	4279	6254	6334	6094	6022	5566	5101	5463	5822	5722	5702
2992	4131	4159	3990	4368	4726	4741	4583	4367	4316	4239	4130	4033	4195	4250	4197	4087	3938	3771	3671	3622	2806	2730	2629	2613	2563	3176	3236	3199	2990	3224	2944	3220	3587	3800	3934	4707	5140	5257	3713	5353	5531	5263	5191	4816	4465	4665	5064	4945	4976
2984	3883	4225	3966	4334	4505	4495	4483	4376	4145	4129	4026	3924	4070	4120	4085	3983	3811	3681	2798	2772	2713	2633	2574	3301	3218	3155	3157	3117	2925	3175	2964	3157	3660	3874	4081	5017	5580	5547	4019	5749	5877	5662	5556	5256	4788	5074	5508	5475	5438
3327	4008	4139	3970	4330	4441	4475	4393	4258	4054	3976	3948	3802	4032	4092	4093	3950	3776	3598	2685	2649	2601	3255	3209	3131	3056	2933	2920	2884	2740	3003	2811	3127	3718	4002	4472	5471	6140	6174	4372	6357	6545	6169	6095	5765	5252	5567	5976	5933	5929
2978	4000	4142	3879	4040	4319	4281	4207	4045	3827	3755	3649	3585	3789	3828	3782	3708	2727	3269	3128	3044	2979	2854	2760	2744	2623	2482	2503	2429	2326	2630	2295	2590	3234	3802	4435	5621	6620	6764	4745	6917	7174	6832	6732	6246	5784	6019	6591	6361	6408
3159	3999	4053	3895	4225	4554	4499	4358	4287	4084	4013	3906	3892	4048	4063	4071	3954	3784	3621	2743	2676	2620	3314	3230	3188	3092	2979	2979	2950	2767	3119	2846	3077	3673	4007	4321	5196	5844	5836	4221	6081	6155	5938	5914	5556	5036	5321	5794	5711	5687
2567	4266	4433	4354	4787	5061	5268	5199	5170	4900	4933	4900	4785	4969	5067	5100	4975	4842	4732	4692	4675	4663	4586	4493	4506	4465	4362	4433	4445	4140	4374	4189	4484	4805	4811	4730	5396	5855	5718	3987	5747	5981	5736	5618	5269	4785	5091	5504	5438	5424
2733	4513	4527	4431	4850	5354	5315	5301	5242	5007	5018	5042	4933	5080	5164	5191	5105	4950	4897	4758	4792	4794	4750	4632	4663	4609	4491	4572	4594	4247	4484	4435	4714	4961	4852	4725	5413	5829	5606	3993	5758	5790	5638	5540	5148	4801	4998	5337	5275	5358
2731	4391	4531	4513	4850	5164	5321	5245	5218	5065	5044	4970	4850	5116	5092	5130	5047	4926	4821	4761	4757	4722	4715	4593	4623	4577	4430	4528	4559	4191	4448	4266	4440	4837	4769	4644	5219	5607	5452	3850	5533	5717	5430	5406	5037	4618	4909	5296	5169	5175
2737	4264	4516	4295	4787	5115	5278	5206	5223	4918	4928	4911	4799	5023	5104	5087	4983	4856	4824	4695	4714	4735	4697	4612	4596	4562	4431	4540	4541	4195	4431	4290	4466	4765	4772	4555	5113	5539	5353	3758	5463	5582	5358	5257	4952	4546	4756	5139	5156	5106
3163	4268	4433	4498	4797	5153	5373	5166	5222	5003	5013	4955	4849	5082	5118	5126	5042	4872	4848	4724	4749	4748	4709	4629	4632	4565	4441	4588	4585	4246	4454	4315	4486	4855	4739	4618	5221	5568	5538	3921	5588	5692	5442	5455	5065	4662	4866	5281	5299	5231
3167	4262	4524	4498	5031	5305	5496	5334	5402	5064	5161	5166	5009	5288	5342	5314	5225	5125	5059	4974	4980	4993	4962	4860	4925	4861	4701	4860	4864	4496	4703	4584	4859	5066	4998	4785	5353	5794	5595	3998	5687	5807	5452	5520	5061	4685	4982	5336	5257	5307
2565	4510	4608	4508	5025	5314	5495	5362	5449	5171	5197	5178	5054	5266	5298	5384	5254	5153	5062	4974	4973	5019	4955	4853	4905	4822	4724	4858	4843	4482	4680	4583	4785	5041	4859	4785	5271	5685	5516	3858	5544	5643	5513	5371	5007	4615	4828	5255	5139	5130
2744	4259	4352	4431	4850	5196	5357	5227	5211	4878	4982	4845	4742	4890	4977	4984	4849	4680	4595	4533	4521	4504	4482	4396	4397	4322	4235	4309	4323	3990	4214	4112	4313	4610	4427	4446	5036	5386	5314	3750	5370	5480	5328	5247	4931	4504	4831	5170	5087	5063
2563	4130	4504	4426	4783	5147	5256	5131	5130	4821	4957	4876	4729	4854	4944	4926	4795	4723	4601	4538	4530	4498	4467	4374	4401	4373	4243	4336	4357	4022	4258	4061	4293	4498	4430	4306	4844	5182	5130	3596	5223	5268	5116	5061	4734	4391	4613	4987	4864	4918
2744	4388	4524	4433	4840	5157	5362	5176	5211	4980	4908	4914	4837	4949	5057	5021	4968	4850	4766	4678	4663	4709	4611	4566	4589	4519	4397	4538	4492	4193	4386	4238	4437	4805	4670	4529	5046	5446	5366	3708	5390	5513	5383	5299	4999	4552	4747	5172	5091	5084
3172	4254	4426	4352	4839	5190	5294	5177	5128	5002	4945	4939	4819	5060	5042	5113	4966	4856	4790	4708	4692	4689	4620	4584	4597	4535	4391	4488	4494	4185	4393	4281	4497	4727	4682	4654	5237	5601	5493	3921	5592	5681	5417	5402	5088	4676	4900	5327	5180	5267
2566	4381	4599	4337	4752	5015	5130	5049	5024	4717	4750	4696	4564	4755	4801	4763	4639	4457	4376	4245	4167	4148	4042	3957	3933	3826	3698	3762	3716	2670	3666	2686	3725	4171	4313	4432	5237	5764	5739	4021	5829	5859	5570	5522	5157	4737	4998	5324	5302	5279
2566	3879	4239	4185	4400	4696	4755	4583	4588	4305	4369	4264	4155	4335	4414	4368	4261	4132	4018	3924	3883	3857	3786	3684	3682	3607	2736	2760	2746	3300	3584	3233	3632	3992	4259	4454	5316	5790	5769	4075	5827	6064	5714	5753	5273	4918	5144	5547	5498	5489
3166	3866	4330	4037	4347	4754	4803	4705	4636	4344	4363	4340	4239	4384	4460	4400	4303	4133	4055	3900	3826	3831	3698	3622	3632	2758	2628	2622	2616	3153	2668	3206	2717	3985	4062	4290	5000	5566	5488	3819	5599	5680	5384	5436	4979	4615	4846	5187	5190	5181
2741	4252	4421	4475	4818	5296	5215	5084	5163	4878	4815	4860	4751	4886	4931	4950	4850	4699	4625	4502	4496	4504	4414	4318	4380	4260	4192	4256	4249	3928	4125	4043	4327	4588	4548	4481	5181	5625	5492	3890	5664	5746	5576	5456	5147	4756	4952	5338	5296	5287
3002	4133	4503	4428	4783	5134	5251	5167	5154	4917	4889	4926	4826	5046	5083	5139	5027	4905	4792	4745	4749	4748	4668	4602	4641	4555	4448	4582	4561	4249	4481	4157	4495	4839	4852	4946	5624	6098	6021	4176	6143	6314	5992	5890	5556	5093	5367	5778	5744	5731
3687	4138	4516	4571	4950	5291	5481	5402	5357	5181	5183	5184	5146	5372	5491	5527	5448	5313	5225	5210	5175	5197	5126	5091	5124	5049	4974	5082	5084	4721	4942	4675	4990	5310	5330	5307	6064	6613	6435	4468	6646	6755	6383	6403	5863	5419	5749	6158	6126	6108
3867	4383	4601	4498	4950	5390	5491	5419	5423	5181	5263	5115	5172	5365	5541	5605	5454	5323	5317	5231	5265	5277	5253	5155	5249	5165	5050	5209	5198	4815	5018	4846	5128	5427	5441	5376	6148	6608	6527	4533	6564	6711	6425	6343	5917	5376	5685	6154	6142	6066
3178	4257	4696	4348	5058	5292	5438	5380	5369	5147	5251	5212	5204	5442	5562	5541	5543	5368	5330	5281	5304	5362	5291	5228	5284	5253	5109	5287	5272	4890	5075	4870	5128	5519	5461	5274	6085	6607	6445	4509	6526	6620	6326	6367	5885	5368	5714	6136	6087	6083
3859	4386	4688	4571	5077	5352	5443	5430	5506	5261	5307	5224	5235	5442	5526	5579	5520	5391	5315	5283	5304	5336	5280	5223	5313	5235	5144	5255	5275	4911	5098	4871	5154	5453	5394	5230	6087	6599	6480	4448	6518	6606	6392	6331	5849	5391	5707	6170	6059	6073
2748	4377	4502	4485	4996	5283	5455	5397	5357	5185	5191	5237	5146	5332	5418	5492	5375	5236	5185	5131	5115	5158	5114	5047	5075	5025	4947	5092	5077	4694	4881	4693	4929	5268	5208	5219	5855	6323	6250	4307	6342	6424	6122	6087	5627	5256	5581	6023	5864	5892
2749	4257	4683	4407	4872	5176	5327	5262	5190	4994	5013	4973	4884	5070	5219	5162	5154	4989	4929	4874	4825	4887	4813	4733	4794	4712	4622	4751	4772	4433	4564	4346	4619	4953	4983	4913	5702	6212	6083	4193	6239	6353	6170	5943	5591	5092	5487	5907	5772	5763
2579	4379	4495	4326	4806	5102	5153	5105	5036	4834	4829	4755	4667	4823	4956	4978	4872	4712	4611	4543	4513	4557	4455	4417	4413	4359	4248	4373	4357	4040	4201	4140	4348	4720	4706	4612	5298	5737	5734	4022	5854	5978	5740	5614	5289	4831	5147	5539	5476	5482
2584	4116	4321	4188	4512	4802	4847	4745	4670	4378	4413	4306	4245	4386	4437	4394	4274	4149	3998	3919	3880	3844	3787	3725	3702	3647	2783	3630	3606	2572	2781	2565	2745	3869	3913	4032	4734	5192	5049	3656	5235	5348	5016	5053	4666	4256	4566	4929	4866	4870
2583	4379	4335	4124	4544	4831	4844	4749	4649	4444	4487	4290	4211	4400	4415	4336	4267	4106	4039	3908	3892	3883	3771	3714	3694	3678	2785	3615	3610	2587	3619	2650	3631	3908	3941	4040	4644	5105	5030	3649	5095	5257	4991	4955	4681	4279	4530	4880	4839	4822
3005	3746	3966	3753	4179	4371	4437	4169	4219	4004	3916	3786	3807	3884	3897	3873	3750	3619	2709	2583	3285	3249	3124	3063	3028	2969	2862	2888	2856	2718	2960	2578	2831	3149	2711	3800	4705	5364	5421	3812	5535	5733	5441	5412	5071	4618	4842	5335	5174	5214
3177	3860	4056	3883	4212	4331	4483	4199	4121	3903	3861	3739	3719	3799	3847	3852	3721	2716	2582	3204	3160	3070	2966	2882	2860	2762	2644	2597	2563	2441	2785	2422	2790	3313	3667	4062	5069	5783	5925	4171	6029	6118	5923	5906	5412	4957	5314	5689	5607	5639
3177	3750	3883	3829	4179	4326	4351	4254	4195	3958	3898	3771	3788	3849	3929	3904	3751	3605	2704	2584	3292	3209	3142	3046	3061	2912	2854	2833	2780	2642	2973	2409	2792	3233	2801	3854	4718	5479	5393	3862	5654	5752	5529	5493	5121	4705	5015	5358	5300	5334
3008	3862	3964	3816	3940	4262	4255	4075	4053	3817	3707	3696	2783	3687	3745	3666	3614	2605	3218	3134	3069	2991	2958	2814	2811	2718	2630	2647	2599	2466	2703	2262	2510	2857	3190	3611	4442	5229	5351	3842	5563	5689	5495	5409	5109	4693	4962	5332	5220	5220
3187	3874	3969	3681	4125	4324	4307	4131	4112	3809	3811	3681	2782	3713	3773	3664	3621	2632	3288	3194	3128	3037	2979	2887	2866	2777	2701	2717	2670	2534	2765	2289	2513	2981	2594	3826	4907	5757	5984	4259	6176	6294	5971	5970	5541	5036	5296	5828	5632	5686
3015	3622	3879	3687	4075	4237	4275	4187	4093	3821	3818	3700	3632	3738	3785	3785	3693	2720	2569	3235	3185	3116	3053	2989	2963	2880	2751	2801	2773	2634	2896	2292	2542	3008	2667	3908	4953	5841	6006	4199	6275	6400	6106	6042	5553	5082	5441	5834	5725	5693
3185	3874	3878	3825	4120	4310	4297	4164	4059	3817	3743	3663	2807	3740	3729	3671	3625	2687	3279	3186	3097	3063	2942	2885	2871	2754	2667	2681	2648	2504	2765	2261	2508	3036	2584	3885	4869	5793	5941	4261	6204	6261	6077	5959	5522	5092	5362	5832	5748	5790
3182	2719	4045	3805	4149	4275	4338	4188	4080	3926	3817	3702	3640	3774	3845	3798	3704	2726	2594	3219	3160	3096	3004	2937	2887	2793	2689	2669	2649	2505	2818	2496	2745	3269	3716	4145	5184	5947	6079	4346	6290	6424	6128	6154	5696	5243	5512	6011	5938	5933
2586	4239	4230	4184	4697	5019	5140	4947	4970	4779	4772	4709	4567	4778	4828	4863	4775	4690	4647	4537	4547	4549	4517	4465	4479	4450	4314	4472	4458	4148	4357	4129	4371	4714	4676	4667	5287	5747	5692	4041	5721	5915	5583	5641	5184	4833	5187	5468	5396	5466
2763	4378	4602	4567	5080	5449	5663	5514	5543	5266	5361	5404	5316	5504	5608	5638	5597	5472	5489	5414	5432	5513	5469	5430	5491	5429	5301	5487	5506	5078	5217	4971	5221	5492	5317	5151	5711	6165	6042	4158	6049	6174	5945	5779	5390	4982	5266	5630	5551	5629
2587	4252	4599	4638	5024	5493	5674	5552	5507	5361	5454	5445	5321	5546	5660	5708	5627	5567	5532	5501	5498	5566	5535	5473	5537	5468	5378	5552	5546	5125	5279	5096	5297	5569	5377	5189	5785	6184	5957	4108	6086	6184	5891	5767	5402	4973	5280	5653	5649	5573
3191	4503	4599	4567	5019	5400	5712	5511	5542	5299	5417	5395	5315	5540	5641	5656	5675	5480	5486	5447	5479	5500	5496	5415	5457	5422	5312	5467	5487	5063	5233	5069	5201	5499	5283	5161	5761	6153	5985	4120	6017	6135	5898	5868	5456	4990	5338	5627	5534	5546
2594	4497	4505	4571	5022	5503	5684	5556	5606	5378	5522	5436	5360	5605	5723	5779	5628	5565	5542	5499	5484	5573	5554	5493	5542	5497	5375	5525	5569	5109	5270	5000	5158	5503	5353	5117	5701	6138	6001	4166	6024	6086	5912	5712	5420	4906	5223	5681	5537	5561
2766	4494	4601	4562	5076	5454	5598	5444	5534	5278	5337	5386	5283	5465	5586	5610	5557	5452	5417	5348	5367	5454	5384	5334	5387	5308	5190	5378	5383	4957	5126	4851	5113	5435	5245	5097	5687	6134	5944	4083	6055	6101	5851	5808	5392	4974	5237	5586	5589	5485
3706	4245	4513	4568	4958	5355	5491	5394	5445	5238	5319	5254	5148	5352	5482	5512	5444	5346	5282	5267	5257	5308	5265	5177	5219	5186	5067	5216	5238	4808	5014	4754	4976	5278	5083	4905	5517	5902	5721	3985	5846	5856	5701	5562	5239	4810	5054	5428	5413	5414
2598	4249	4408	4547	4953	5292	5481	5303	5350	5119	5252	5131	5078	5226	5318	5338	5236	5169	5126	5132	5104	5156	5153	5051	5125	5064	4977	5107	5119	4745	4861	4582	4899	5036	4862	4670	5311	5581	5385	3864	5505	5630	5396	5336	4958	4580	4809	5210	5103	5160
3708	4247	4603	4489	4958	5291	5437	5388	5410	5120	5234	5153	5066	5254	5341	5339	5275	5143	5098	5074	5033	5104	5062	4984	5065	4975	4909	5010	5032	4660	4825	4652	4824	5168	4995	4827	5483	5866	5811	4035	5823	5961	5637	5599	5197	4784	5163	5520	5401	5402
3197	4231	4411	4325	4825	5115	5198	5106	5063	4880	4898	4851	4728	4913	4966	4940	4905	4767	4765	4632	4664	4681	4649	4553	4614	4578	4466	4594	4582	4228	4408	4227	4390	4593	4595	4479	4976	5401	5190	3694	5308	5443	5198	5130	4749	4355	4645	5030	4964	4926
2604	4242	4579	4329	4703	5110	5177	5091	5113	4914	4909	4789	4716	4852	4992	4941	4880	4730	4685	4590	4614	4635	4576	4519	4556	4507	4406	4517	4520	4196	4364	4127	4319	4655	4540	4458	5042	5383	5340	3726	5336	5506	5261	5182	4814	4438	4673	5078	5013	4991
2601	4114	4223	4264	4648	5009	5134	4876	4969	4789	4780	4714	4652	4823	4795	4863	4792	4669	4614	4548	4525	4536	4517	4450	4484	4428	4313	4432	4449	4128	4300	4054	4248	4588	4496	4430	4964	5365	5238	3641	5356	5386	5269	5140	4777	4423	4616	4996	4892	4960
2603	4114	4399	4330	4639	5015	5086	5018	5035	4767	4775	4733	4619	4782	4907	4850	4774	4681	4608	4556	4558	4555	4506	4434	4452	4450	4371	4465	4458	4144	4291	4153	4297	4569	4545	4421	5011	5395	5317	3746	5279	5473	5246	5128	4722	4461	4667	5022	4980	4985
3717	4244	4407	4549	4766	5025	5100	5072	5083	4880	4891	4786	4708	4931	4987	4986	4894	4739	4715	4635	4658	4674	4617	4554	4582	4553	4468	4601	4595	4222	4426	4253	4418	4711	4594	4454	4995	5375	5259	3746	5293	5372	5188	5145	4801	4394	4637	4975	4938	4922
2602	4118	4315	4334	4766	5088	5292	5202	5184	4943	5019	4952	4837	5034	5085	5130	4997	4873	4825	4803	4784	4800	4779	4680	4742	4686	4567	4720	4719	4376	4527	4304	4491	4717	4587	4442	5053	5375	5289	3758	5360	5449	5223	5163	4772	4506	4645	5037	4913	4985
2786	4498	4860	4582	5199	5611	5724	5690	5720	5520	5553	5518	5451	5676	5761	5792	5764	5593	5548	5498	5545	5539	5510	5436	5466	5441	5313	5483	5470	5049	5236	5072	5295	5531	5474	5238	5828	6348	6192	4317	6324	6328	6091	6021	5547	5068	5445	5766	5734	5767
2780	4376	4761	4650	5203	5666	5826	5831	5809	5685	5700	5701	5649	5943	6015	6094	6014	5917	5887	5817	5842	5877	5849	5771	5850	5785	5672	5834	5858	5401	5563	5248	5537	5916	5768	5536	6253	6739	6647	4564	6708	6708	6448	6439	5952	5429	5668	6176	6134	6130
2610	4498	4863	4720	5322	5724	5960	5871	5922	5697	5724	5777	5681	5908	6027	6113	6056	5925	5868	5856	5861	5903	5863	5767	5855	5778	5655	5829	5864	5372	5594	5296	5607	5823	5608	5525	6219	6665	6524	4625	6590	6709	6448	6356	5945	5462	5724	6204	6106	6117
2607	4248	4588	4417	4850	5256	5361	5309	5324	5115	5141	5110	5061	5255	5342	5383	5307	5146	5127	5092	5058	5137	5039	5003	5040	5022	4920	5021	5053	4689	4824	4506	4783	5110	4955	4773	5388	5850	5711	3994	5756	5887	5633	5513	5215	4728	5009	5394	5330	5311
2604	4122	4215	4265	4645	5021	5144	4989	4871	4753	4774	4807	4639	4796	4893	4901	4812	4697	4663	4567	4591	4628	4530	4509	4523	4506	4376	4520	4517	4209	4348	4203	4302	4594	4553	4408	4998	5312	5262	3690	5350	5401	5209	5079	4759	4359	4672	5030	4915	4936
3201	4253	4487	4406	4712	5114	5099	4977	4972	4741	4810	4722	4645	4783	4917	4882	4823	4659	4602	4558	4571	4556	4560	4476	4493	4456	4379	4460	4491	4137	4294	4201	4316	4635	4501	4425	4966	5278	5222	3633	5320	5320	5099	5092	4760	4385	4673	4914	4885	4915
2602	3992	4034	4240	4516	4894	4935	4797	4814	4553	4419	4477	4370	4519	4639	4599	4524	4383	4296	4194	4209	4192	4146	4079	4102	4011	3919	4024	4013	3733	3892	3678	3957	4153	4226	4253	4883	5374	5283	3773	5296	5431	5257	5223	4795	4412	4679	5065	5030	4957
2595	3736	4026	3803	4221	4430	4418	4259	4139	3903	3867	3757	3770	3930	3991	3966	3841	3644	2698	3239	3171	3103	3006	2887	2848	2724	2616	2557	2519	2417	2792	2460	2799	2813	4062	4799	6275	7492	7668	5381	7944	8201	7805	7691	7123	6522	6856	7439	7413	7346
2594	3985	3930	3808	4148	4371	4327	4130	4075	3751	3744	2772	2772	3704	3759	3747	2810	2606	3203	3056	2935	2898	2739	2679	2618	2523	2402	2391	2326	2224	2540	2190	2535	3202	3777	4678	6242	7566	7743	5377	8105	8301	7903	7900	7259	6605	6987	7581	7469	7457
3185	3738	3938	3737	4144	4321	4280	4080	4039	3786	3697	3631	3617	3697	3774	3774	3638	2623	3237	3091	3010	2864	2814	2684	2659	2515	2447	2396	2349	2242	2566	2165	2538	3199	3751	4561	6077	7303	7501	5217	7768	8028	7571	7518	6961	6301	6719	7208	7137	7194
2587	3875	4113	4019	4149	4376	4457	4169	4128	3938	3796	3735	3649	3810	3884	3825	3733	2720	3294	3209	3125	3036	2924	2831	2787	2688	2536	2523	2471	2376	2696	2436	2701	2570	3819	4371	5574	6445	6529	4629	6808	6860	6651	6587	6079	5608	5926	6383	6277	6346
3180	3616	4016	3878	3973	4274	4236	4158	3906	3831	3759	3594	2747	3751	3716	3728	3626	2588	3185	3070	2969	2884	2808	2686	2643	2547	2423	2386	2369	2274	2565	2190	2514	3173	3750	4457	5848	6919	7093	4947	7451	7510	7258	7101	6560	6018	6360	6927	6800	6810
3011	3869	3919	3884	4149	4318	4327	4124	3948	3858	3765	3637	3592	3745	3756	3735	3602	2640	3236	3008	2995	2884	2790	2674	2632	2522	2413	2401	2352	2259	2563	2312	2584	3244	3797	4483	5999	7155	7334	5128	7655	7864	7558	7423	6862	6299	6643	7240	7079	7104
3186	3870	3928	3807	4086	4270	4278	4119	4080	3824	3721	3644	2772	3717	3743	3742	3608	2646	3206	3047	3003	2884	2789	2686	2659	2537	2462	2386	2384	2258	2548	2289	2492	3225	3820	4581	6160	7397	7603	5283	7950	8158	7705	7632	7055	6443	6839	7408	7384	7286
3189	3858	4031	3737	4207	4275	4283	4074	4014	3791	3720	3638	3586	3735	3797	3729	3608	2584	3206	3039	2935	2845	2745	2682	2636	2530	2406	2391	2367	2223	2547	2263	2564	3226	3874	4705	6424	7734	8000	5506	8394	8581	8178	8013	7448	6697	7177	7772	7731	7730
2591	3618	4203	3804	4102	4274	4374	4124	4086	3796	3696	3638	3592	3693	3727	3794	3625	2623	3182	3062	2989	2877	2783	2686	2645	2497	2423	2384	2343	2231	2554	2215	2585	3253	3877	4756	6499	7741	8132	5633	8402	8629	8246	8139	7539	6828	7206	7886	7682	7838
3018	3736	3940	3879	4036	4172	4362	4046	4043	3757	3758	3625	2760	3669	3778	3685	3643	2624	3176	3076	2976	2890	2770	2649	2633	2505	2405	2352	2345	2233	2540	2240	2584	3179	3896	4732	6314	7621	8005	5449	8302	8441	8096	7899	7387	6687	7135	7757	7647	7631
2764	3862	4022	3813	4042	4323	4318	4118	4115	3824	3764	3637	3598	3722	3812	3762	3666	2624	3264	3076	3010	2923	2809	2731	2656	2581	2446	2400	2361	2289	2582	2289	2566	3301	3968	4800	6294	7577	7818	5482	8127	8408	7999	7947	7297	6620	7119	7635	7604	7534
3020	3732	3935	3809	4043	4215	4322	4113	3971	3825	3666	3623	2760	3691	3790	3775	3636	2594	3227	3035	2949	2890	2783	2705	2658	2541	2427	2393	2350	2233	2548	2216	2517	3205	3852	4681	6266	7566	7819	5432	8147	8321	7957	7922	7268	6649	7113	7599	7557	7545
3194	3861	3939	3743	4148	4269	4327	4085	4078	3770	3777	3636	2779	3697	3775	3749	3630	2652	3172	3083	2950	2877	2802	2705	2650	2519	2410	2376	2352	2275	2598	2264	2634	3271	3854	4680	6223	7574	7720	5381	8083	8283	7873	7796	7269	6596	6976	7580	7462	7503
3186	3864	3935	3889	4101	4317	4284	4197	4085	3731	3770	3658	3605	3721	3784	3775	3601	2675	3205	3042	2996	2903	2815	2705	2636	2548	2450	2401	2374	2265	2598	2216	2611	3272	3874	4635	6315	7515	7696	5410	8058	8250	7903	7773	7215	6595	6969	7580	7537	7513
3190	3852	4119	3732	4097	4263	4236	4035	4079	3793	3757	3636	2805	3709	3748	3743	3672	2659	3211	3070	3009	2903	2840	2724	2673	2555	2447	2417	2391	2280	2612	2362	2610	3295	3866	4601	6066	7262	7398	5204	7714	7957	7658	7457	6872	6374	6776	7325	7254	7200
2594	3986	4030	3951	4160	4283	4369	4242	4049	3805	3744	3664	3592	3780	3791	3787	3654	2635	3245	3160	3029	2983	2853	2787	2739	2634	2534	2483	2450	2326	2669	2362	2635	3298	3771	4309	5466	6258	6308	4512	6681	6711	6410	6317	5993	5496	5808	6270	6246	6275
2587	3733	3844	3808	4031	4215	4226	3955	3889	3734	3615	2758	2652	2761	3592	2721	2660	3175	2997	2884	2788	2745	2615	2539	2454	2397	2277	2241	2192	2090	2354	2114	2374	2911	2595	4024	5214	6206	6467	4644	6798	6936	6637	6610	6103	5513	5887	6312	6223	6269
3194	3732	4031	3671	4094	4220	4332	4045	3947	3809	3701	2761	2696	2800	2803	2790	2633	3238	3062	2909	2870	2778	2660	2605	2542	2485	2384	2344	2319	2226	2441	2192	2430	2904	2570	3927	5159	6164	6430	4539	6702	6830	6577	6371	6038	5383	5700	6230	6129	6148
3014	3856	4029	3814	4041	4220	4278	4016	3978	3730	3634	2784	2695	3638	3648	3615	2716	3312	3077	2980	2917	2837	2781	2673	2594	2514	2442	2383	2319	2239	2538	2240	2499	3001	2642	3925	4901	5744	5892	4182	6085	6296	5940	5887	5507	5064	5308	5713	5659	5688
3179	3855	3838	3742	3980	4260	4095	3989	3822	3672	3584	2711	2594	2778	2733	2668	2601	3159	2982	2834	2779	2672	2604	2496	2483	2368	2264	2238	2193	2107	2311	2088	2328	2868	3254	3912	5180	6292	6430	4687	6820	6950	6638	6574	6102	5520	5910	6398	6278	6279
2589	3735	4027	3809	4098	4216	4145	4068	3960	3745	3669	2725	2695	2756	3613	2779	2654	3220	3049	2898	2828	2745	2617	2519	2494	2390	2298	2275	2237	2149	2371	2137	2304	2955	2779	4197	5474	6714	6974	4874	7234	7483	7026	6944	6380	5871	6193	6738	6622	6581
2587	3732	3935	3666	4093	4069	4097	3989	3846	3706	2773	2668	2632	2692	2724	2693	3292	3176	2988	2828	2759	2672	2591	2490	2453	2368	2257	2218	2200	2087	2360	2063	2305	2750	3197	3738	4804	5760	5954	4166	6280	6396	6109	6031	5605	5134	5450	5824	5857	5843
2590	3984	4023	3738	3969	4265	4101	4034	3917	3645	2804	2725	2633	2773	2796	2771	2642	3209	3010	2877	2787	2705	2630	2516	2478	2387	2291	2231	2224	2097	2361	2113	2351	2961	2688	4047	5302	6376	6581	4683	6808	7050	6718	6527	6101	5554	5913	6329	6339	6256
3185	3611	3847	3739	3921	4217	4129	3949	3815	3707	2718	2696	2613	2756	2793	2739	3327	3166	2976	2854	2787	2685	2579	2471	2456	2328	2274	2187	2190	2087	2342	2062	2328	2918	2699	4221	5611	6816	7083	5047	7405	7613	7302	7231	6616	6062	6373	6977	6907	6824
3014	3858	4020	3806	4030	4216	4183	3988	3959	3706	3609	2718	2651	2732	2794	2745	2672	3198	2997	2875	2841	2737	2617	2533	2479	2397	2277	2255	2235	2121	2353	2111	2259	2988	2721	4079	5373	6584	6756	4792	7126	7223	6992	6867	6346	5750	6202	6675	6567	6497
3184	3609	4018	3954	3987	4270	4237	4117	3857	3752	3594	2758	2690	3624	3702	3676	2754	3309	3105	2966	2874	2797	2669	2583	2520	2426	2311	2292	2230	2155	2441	2112	2444	3122	3763	4465	6036	7375	7614	5320	8004	8214	7820	7769	7099	6487	6961	7492	7367	7390
3012	3855	3838	3667	3970	4118	4139	3988	3912	2792	2773	2696	2657	2802	3616	3624	2735	3258	3050	2891	2821	2718	2623	2514	2472	2372	2283	2209	2213	2120	2384	2159	2393	3025	3681	4493	5833	7032	7266	5055	7545	7821	7431	7251	6672	6004	6435	6987	6854	6818
2586	3975	3936	3952	4103	4172	4145	3999	3969	3719	3658	2771	2657	2781	3587	2815	2672	3235	3096	2900	2852	2751	2683	2531	2491	2392	2308	2250	2237	2135	2437	2088	2426	3065	3654	4270	5641	6842	6992	4905	7399	7489	7115	7081	6442	5964	6306	6762	6734	6663
3009	3733	3934	3804	4097	4275	4192	4117	3933	3758	3664	3636	3604	3773	3839	3778	3700	2702	3273	3109	3068	2942	2830	2763	2660	2565	2457	2377	2376	2258	2640	2287	2729	2668	3961	4496	5743	6727	6875	4767	7116	7283	6974	6879	6380	5803	6169	6700	6630	6652
2580	3608	4026	3817	4101	4270	4277	4116	4076	3826	3793	3664	3624	3780	3872	3830	3741	2739	2590	3216	3096	3055	2944	2866	2799	2667	2563	2519	2467	2348	2743	2460	2798	2713	3820	4360	5506	6381	6545	4651	6730	6894	6624	6605	6127	5609	5879	6509	6358	6399
3187	3975	3936	3806	4158	4268	4315	4126	4040	3860	3823	3664	3643	3750	3833	3792	3706	2739	3304	3181	3136	3015	2943	2846	2786	2663	2553	2521	2495	2400	2728	2387	2729	2597	3792	4238	5412	6186	6344	4525	6595	6769	6501	6484	6036	5471	5900	6428	6290	6341
3182	3844	4015	3877	4091	4259	4190	4155	3926	3758	3670	3623	2760	3703	3778	3799	3640	2665	3295	3125	3083	2969	2905	2796	2732	2652	2494	2472	2447	2359	2680	2336	2656	3317	3723	4257	5440	6337	6530	4597	6829	6975	6776	6645	6229	5634	6058	6510	6501	6514
2588	3971	3852	3815	4095	4313	4281	4122	4041	3893	3786	3657	3655	3732	3826	3753	3658	2700	3271	3146	3082	2969	2880	2796	2725	2609	2515	2462	2443	2359	2656	2386	2706	2594	3793	4236	5452	6443	6567	4678	6802	7067	6772	6693	6274	5654	6058	6599	6540	6566
3181	3972	3763	3734	4085	4264	4277	4196	4005	3810	3695	3663	3605	3779	3827	3792	3699	2704	3292	3175	3090	2995	2905	2832	2745	2669	2538	2503	2442	2382	2712	2312	2661	2597	3768	4305	5393	6361	6347	4507	6652	6817	6498	6545	5953	5530	5863	6401	6277	6313
2576	3848	4035	3947	3976	4278	4283	4127	4048	3831	3695	3691	2811	3750	3833	3806	3723	2729	3322	3167	3104	3035	2918	2847	2812	2683	2542	2562	2457	2382	2702	2435	2728	2595	3857	4322	5444	6321	6410	4541	6628	6889	6583	6486	6129	5551	5931	6386	6384	6370
2997	3977	3932	3813	4093	4268	4277	4166	4042	3825	3743	3662	3618	3779	3854	3825	3723	2711	3316	3175	3110	3027	2913	2828	2793	2665	2563	2540	2490	2371	2751	2387	2659	2622	3794	4331	5502	6454	6511	4625	6868	6999	6685	6624	6192	5686	6098	6462	6432	6473
2568	3721	3842	3803	4022	4214	4349	4151	4041	3807	3787	3662	3644	3783	3835	3825	3693	2737	3316	3177	3111	3021	2938	2818	2790	2676	2552	2538	2474	2375	2730	2386	2753	3290	3700	4299	5434	6422	6566	4583	6759	6927	6676	6594	6095	5556	5930	6456	6384	6370
2744	4106	3928	3817	4159	4288	4277	4167	4088	3825	3712	3669	3618	3736	3799	3766	3669	2678	3270	3127	3022	2935	2868	2772	2701	2632	2508	2449	2416	2296	2628	2239	2615	3224	3648	4231	5563	6491	6637	4722	6957	7172	6758	6755	6254	5782	6120	6647	6516	6519
2823	3861	4025	3821	4178	4391	4398	4239	4103	3978	3896	3794	3694	3877	3967	3911	3768	2772	2588	3280	3197	3133	3028	2916	2885	2798	2663	2664	2608	2474	2805	2417	2695	2590	3815	4330	5518	6518	6633	4704	6918	7128	6869	6743	6239	5657	6037	6606	6547	6513
2738	4106	4391	4111	4573	4851	4939	4789	4831	4604	4552	4542	4391	4545	4567	4520	4449	4294	4238	4165	4167	4090	4080	3982	4028	3929	3855	3907	3920	3640	3786	3702	3799	4130	4061	4063	4674	5063	5038	2801	5076	5243	4959	4989	4560	4273	4509	4847	4817	4761
2565	4105	4251	4037	4483	4701	4776	4662	4649	4451	4393	4335	4183	4289	4305	4281	4154	4018	3947	3875	3855	3809	3777	3698	3719	3626	2803	3618	3619	2612	2740	2613	2761	3762	3782	3775	4335	4770	4781	2696	4884	5067	4824	4835	4484	4200	4382	4774	4713	4732
3160	4104	4111	3964	4394	4551	4613	4536	4467	4299	4234	4129	3975	4034	4044	4042	3860	3742	3657	3585	2776	2760	2707	2647	2642	3323	3287	2562	3318	3120	3230	3060	3259	2627	2735	2720	3997	4478	4525	2591	4693	4892	4689	4681	4408	4128	4256	4702	4610	4703
2731	3855	4105	4252	4448	4589	4650	4475	4490	4219	4166	4131	3905	3984	3977	3912	3780	3678	2798	2699	2662	2641	3326	3287	3263	3222	3152	3203	3201	2998	3149	2983	3188	2618	2583	2646	4039	4459	4493	2606	4677	4776	4656	4651	4407	4098	4357	4626	4654	4668
3322	3975	3932	4028	4272	4648	4670	4452	4465	4210	4098	4065	3948	4117	4163	4106	4014	3882	3777	3654	3621	3587	2736	2679	2681	2592	3265	3316	3294	3104	3306	3061	3287	3709	3855	4081	4963	5569	5616	3908	5816	5920	5705	5633	5211	4818	5093	5531	5482	5494
3327	3966	4283	3958	4267	4437	4473	4396	4329	4028	4036	3908	3898	4067	4107	4046	3953	3742	3596	2665	2595	3296	3241	3160	3096	2985	2898	2865	2845	2690	3000	2732	3041	3657	4096	4709	5830	6756	6834	4806	7129	7242	6906	6842	6337	5852	6151	6661	6576	6534
2719	3854	4283	4095	4385	4629	4693	4582	4509	4410	4264	4260	4148	4280	4329	4286	4219	4069	3977	3845	3873	3838	3741	3699	3676	3624	2789	3584	2809	2602	2797	2605	3599	3982	4047	4192	4712	5265	5229	3705	5266	5473	5151	5248	4793	4415	4682	5124	4962	5053
2725	4221	4106	4043	4400	4697	4666	4570	4495	4339	4307	4276	4102	4276	4263	4220	4084	4008	3950	3881	3909	3858	3825	3781	3781	3754	3662	3742	3757	2739	3649	2737	3661	3945	3965	3828	4283	4605	4568	3300	4652	4718	4516	4530	4250	3779	4077	4436	4376	4414
2972	3975	4280	4039	4343	4601	4661	4570	4472	4260	4252	4178	4025	4152	4194	4200	4079	3946	3877	3805	3832	3811	3762	3699	3725	3692	2806	3683	3673	2676	3622	2639	3686	3850	3849	3776	4212	4571	4531	3268	4558	4694	4430	4464	4080	3805	4068	4477	4254	4385
3147	3973	4191	3958	4277	4493	4650	4425	4407	4152	4117	4074	3917	4033	4135	4092	3924	3816	3773	3675	3632	3633	2808	2739	2742	2705	2619	2672	2651	3228	2661	3210	2704	3726	3703	3679	4204	4459	4524	3130	4553	4622	4409	4321	4091	3746	4034	4286	4281	4211
2727	3972	4201	4040	4277	4592	4651	4527	4384	4248	4191	4030	3949	4074	4105	4085	3983	3844	3831	3717	3673	3646	3587	2782	2791	2735	2662	2699	2709	3259	2687	3255	2701	3705	3728	3751	4190	4519	4428	3262	4562	4579	4369	4369	4164	3734	4011	4302	4227	4216
3308	3968	4103	3958	4333	4626	4603	4432	4366	4118	4093	4040	3937	4015	4059	4021	3917	3742	3696	3629	3600	3620	2812	2760	2745	2706	2630	2702	2652	3227	2622	3205	2654	3608	2810	2809	4038	4252	4212	3050	4274	4319	4138	4143	3879	3603	3773	4067	4015	3998
3143	3977	3929	4023	4208	4433	4511	4381	4336	4093	4111	3935	3866	3896	3977	3924	3762	3652	2784	2731	2657	2634	3311	3276	3264	3216	3098	3160	3140	2958	3171	2982	3161	2718	2763	2787	4082	4383	4317	3152	4380	4496	4317	4282	3970	3654	3881	4108	4111	4167
2972	3603	3923	3737	4023	4214	4281	4168	4081	3793	3762	3651	2727	3633	3661	3608	2745	2577	3186	3083	3000	2973	2887	2822	2787	2698	2612	2585	2571	2471	2651	2437	2662	3033	3312	3600	4423	5072	5152	3675	5226	5385	5208	5117	4680	4286	4508	4913	4902	4896
3149	3847	4011	3806	3967	4209	4087	3983	3909	3668	2792	2695	2631	2777	3642	2795	2721	3215	3082	2876	2825	2715	2637	2518	2476	2383	2272	2237	2186	2122	2366	2064	2400	3026	2783	4302	5771	6970	7219	5097	7654	7754	7422	7215	6810	6143	6484	7033	6888	6873
3157	3977	3924	3663	4032	4219	4227	4034	3890	3713	3621	2746	2689	2771	3593	3588	2697	3248	3082	2919	2831	2755	2603	2504	2485	2379	2285	2220	2181	2139	2351	2186	2397	2892	2807	4334	5891	7227	7612	5309	7997	8148	7761	7778	7105	6374	6897	7475	7335	7270
2982	3594	3915	3658	3899	4111	4083	4028	3871	3628	2730	2627	2618	2686	2715	2731	2566	3145	2941	2793	2731	2636	2564	2485	2404	2357	2240	2206	2185	2081	2319	2114	2326	2882	2648	4137	5573	6839	7232	5106	7663	7869	7466	7423	6768	6162	6585	7113	6937	6987
2815	3850	4016	3805	4075	4263	4221	4029	3965	3668	3608	2731	2606	3616	3642	2814	2710	3259	3048	2904	2819	2755	2661	2511	2525	2386	2286	2278	2255	2146	2409	2115	2443	3025	3684	4437	6022	7375	7671	5383	8074	8263	7913	7773	7162	6449	7043	7499	7335	7429
3155	3594	3924	3792	3848	4105	4087	4034	3877	3607	2805	2655	2626	2778	3614	2781	2715	3248	3049	2882	2777	2715	2610	2524	2507	2368	2289	2247	2205	2123	2384	2089	2398	3078	3714	4462	6088	7356	7588	5348	8074	8206	7875	7744	7138	6478	6812	7546	7352	7384
2807	3850	3914	3800	4085	4164	4178	4039	3907	3701	3603	2719	2702	2777	3603	3607	2717	3257	3092	2917	2871	2755	2656	2558	2503	2382	2296	2261	2203	2130	2421	2140	2426	3104	3650	4379	5887	7038	7343	5203	7701	7835	7520	7462	6865	6251	6582	7169	7081	7038
3147	3731	4008	3733	4080	4122	4274	4129	3966	3747	3628	2722	2714	3602	3705	3766	3635	2610	3202	3038	2909	2822	2708	2603	2574	2465	2356	2303	2270	2178	2526	2139	2454	3191	3898	4596	6136	7413	7640	5327	7964	8162	7839	7720	7064	6478	6864	7539	7361	7373
2970	3851	3649	3881	4031	4175	4139	4084	3857	3747	2810	2757	2656	2786	3656	3593	2736	3265	3117	2983	2881	2789	2701	2604	2551	2431	2325	2308	2251	2152	2443	2094	2459	3024	2738	4104	5391	6460	6724	4708	6964	7110	6801	6722	6273	5737	6063	6564	6459	6442
3143	3731	3911	3881	3965	4366	4321	4068	3960	3782	3756	3592	2784	3765	3798	3769	3657	2661	3202	3092	3012	2928	2841	2718	2679	2551	2458	2399	2384	2280	2603	2336	2610	3292	3935	4650	6167	7372	7593	5287	7987	8115	7692	7681	7062	6440	6804	7353	7301	7357
3317	3735	3824	3723	4078	4259	4171	4022	3979	3736	3669	3596	2784	3659	3770	3726	3685	2666	3211	3027	2948	2849	2742	2651	2548	2479	2353	2299	2254	2188	2536	2211	2537	3323	4046	4855	6524	7990	8230	5780	8682	8903	8509	8312	7670	6966	7398	8066	7845	7888
3317	3856	3915	3732	4138	4313	4272	4078	4027	3714	3675	2812	2790	3737	3864	3854	3740	2700	3300	3072	2985	2888	2777	2687	2617	2483	2382	2333	2279	2191	2602	2236	2633	2707	4167	5099	6860	8323	8582	5929	8948	9123	8667	8539	7938	7155	7618	8252	8122	8114
2731	4231	4197	4189	4633	4861	4984	4802	4788	4500	4428	4332	4280	4466	4585	4464	4415	4245	4107	3963	3888	3886	3751	3673	3616	2751	2652	2630	2567	3135	2646	2610	3655	4082	4330	4447	5339	5950	6007	4148	6143	6239	5925	5806	5420	4938	5232	5601	5553	5524
2977	3737	4108	3956	4274	4647	4653	4447	4388	4128	4141	4014	3903	4033	4131	4103	3968	3782	3618	2784	2669	2649	3283	3187	3139	3098	2954	2945	2891	2754	3002	2856	3131	2719	3782	4034	4971	5631	5680	4014	5887	5979	5732	5581	5263	4731	5015	5458	5352	5349
2725	3982	3917	3870	4079	4319	4220	4033	3960	3680	3706	2755	2694	3596	3646	3627	2751	3300	3104	2950	2877	2776	2662	2575	2530	2447	2335	2287	2245	2149	2424	2188	2468	3079	3704	4343	5782	6945	7183	5056	7513	7594	7351	7235	6660	6084	6460	6955	6869	6856
3151	3731	3824	3798	4017	4171	4171	4022	3882	3674	2778	2720	2657	2756	3600	2802	2680	3206	3025	2859	2789	2717	2616	2524	2466	2382	2297	2271	2207	2107	2349	2113	2303	2912	2763	4286	5714	6993	7208	5142	7665	7830	7496	7425	6859	6141	6545	7111	6975	6946
3150	4106	3736	3797	3969	4162	4134	4073	3882	3687	2766	2777	2631	2804	3621	2783	2697	3243	3049	2913	2837	2731	2642	2529	2463	2401	2279	2249	2227	2116	2378	2064	2371	3046	3642	4306	5792	6993	7291	5118	7606	7729	7359	7295	6767	6119	6468	7042	6968	6943
2984	3984	4010	3724	3840	4117	4215	4040	3877	3641	2773	2686	2625	2774	2798	2771	2685	3243	3028	2892	2805	2692	2617	2507	2478	2369	2276	2247	2203	2131	2366	2087	2418	2999	3637	4286	5783	7034	7164	5093	7553	7748	7277	7183	6654	6034	6392	6965	6878	6824
3153	3852	3820	3873	3840	4161	4172	3983	3871	3669	3609	2674	2625	2720	2755	2777	2673	3210	3003	2849	2769	2725	2623	2486	2453	2365	2249	2256	2203	2098	2350	2113	2325	2982	3642	4399	5928	7062	7417	5135	7679	7840	7468	7384	6882	6223	6497	7112	7008	7022
3156	3742	4100	3803	4021	4268	4172	4074	3943	3708	3585	2761	2689	3601	3648	3635	2727	3294	3092	2967	2844	2771	2635	2576	2489	2394	2300	2276	2248	2140	2423	2139	2487	3167	3735	4485	5944	7155	7479	5213	7796	7936	7601	7450	6855	6249	6621	7138	7062	7042
3153	3732	3918	3728	3963	4113	4178	4029	3979	3646	3615	2726	2657	2809	3621	3628	2768	3289	3107	2938	2864	2791	2621	2543	2504	2401	2325	2264	2224	2129	2416	2186	2395	3030	3745	4452	6063	7474	7585	5383	8052	8311	7836	7729	7184	6542	6911	7452	7358	7413
2575	4134	4333	4198	4482	4833	4962	4657	4666	4494	4430	4329	4214	4457	4348	4353	4229	4107	4001	3900	3909	3845	3810	3741	3758	3703	3612	3674	3671	2638	3592	2599	2763	3752	3672	3735	4142	4373	4271	3187	4535	4496	4435	4308	4063	3748	4030	4302	4251	4261
2571	4133	4237	4198	4586	4818	4962	4810	4763	4538	4565	4372	4278	4461	4476	4458	4340	4194	4104	4032	3999	4023	3953	3855	3901	3819	3751	3804	3816	2796	3720	2671	3642	3911	3858	3899	4317	4703	4578	2594	4658	4836	4615	4643	4272	4041	4213	4559	4461	4500
2744	4138	4513	4204	4709	4927	5015	4934	4858	4629	4577	4539	4476	4567	4592	4575	4489	4324	4254	4134	4120	4142	4050	4007	4006	3952	3859	3938	3933	3671	3814	3660	3806	4124	4023	4069	4532	5003	4900	2709	4916	5020	4826	4851	4526	4228	4436	4763	4657	4673
2576	4135	4330	4199	4648	4928	4924	4855	4874	4636	4650	4555	4451	4610	4650	4608	4584	4408	4290	4254	4194	4201	4141	4059	4060	4053	3945	4014	4006	3719	3911	3734	3992	4192	4143	4094	4606	5080	4955	2758	5091	5189	4928	4911	4534	4195	4421	4824	4739	4749
2572	4144	4333	4266	4648	4878	4966	4848	4810	4611	4571	4504	4399	4525	4531	4589	4459	4300	4251	4150	4114	4129	4075	3969	3962	3909	3827	3922	3915	3631	3815	2794	3736	4074	4021	4023	4602	5000	4900	2783	4968	5053	4912	4863	4498	4204	4464	4716	4676	4689
3173	4264	4422	4350	4656	4992	5116	4994	4910	4776	4766	4627	4546	4695	4763	4768	4618	4512	4413	4325	4347	4288	4232	4166	4167	4149	4037	4133	4164	3837	4020	3835	4020	4251	4218	4265	4869	5227	5161	3623	5181	5280	5088	5005	4693	4333	4571	4942	4820	4873
2570	4266	4415	4573	4955	5255	5355	5258	5227	4970	5060	5017	4878	5023	5105	5096	5044	4935	4813	4740	4742	4763	4690	4596	4649	4593	4488	4598	4611	4272	4429	4186	4477	4755	4687	4641	5266	5707	5513	3838	5655	5708	5451	5476	4998	4630	4917	5256	5237	5199
2572	4275	4513	4502	4856	5250	5447	5285	5316	5144	5110	5134	4999	5226	5255	5295	5218	5042	5009	4916	4889	4941	4824	4787	4803	4777	4661	4764	4730	4399	4577	4335	4595	4851	4815	4791	5394	5870	5716	3995	5779	5873	5602	5618	5204	4764	4988	5421	5351	5334
2745	4268	4598	4569	4955	5303	5393	5392	5394	5098	5194	5156	5049	5238	5306	5322	5246	5080	5021	4936	4944	4954	4925	4802	4859	4778	4659	4821	4779	4440	4588	4406	4662	4957	4842	4754	5399	5902	5707	4070	5830	5862	5680	5564	5161	4769	5118	5426	5363	5300
2570	4267	4506	4346	4830	5191	5372	5235	5210	4962	5066	4999	4864	5087	5113	5182	5060	4927	4840	4741	4754	4770	4695	4623	4650	4568	4476	4588	4582	4224	4394	4278	4443	4714	4691	4665	5248	5728	5584	3941	5607	5689	5519	5420	5108	4718	4903	5267	5155	5189
2738	4383	4329	4274	4704	5078	5228	5095	5181	4837	4900	4835	4743	4924	4972	4976	4874	4741	4614	4574	4561	4545	4506	4426	4455	4382	4260	4377	4345	4050	4189	3928	4199	4558	4487	4497	5084	5581	5485	3866	5670	5646	5471	5413	4984	4676	4850	5277	5216	5193
3156	4001	4042	3885	4209	4373	4464	4203	4120	3999	3932	3791	3702	3792	3839	3822	3724	2727	2598	3219	3143	3079	2972	2915	2863	2748	2700	2650	2650	2474	2703	2489	2606	3193	3612	4077	5172	6000	6211	4360	6446	6541	6291	6183	5746	5286	5593	5959	5933	5882
2734	4008	4506	4338	4682	4897	4930	4878	4753	4559	4540	4451	4329	4488	4499	4513	4373	4202	4044	3926	3842	3818	3710	3594	3601	2741	2611	2630	2587	3129	2583	3157	2779	3997	4188	4427	5335	5941	6036	4204	6191	6291	6013	5967	5550	5128	5367	5784	5672	5692
2984	4006	3967	3970	4282	4647	4662	4438	4352	4145	4117	4092	3956	4081	4153	4106	4017	3844	3693	2801	2750	2674	2596	3289	3258	3193	3074	3070	3038	2869	3087	2814	3016	3603	3901	4265	5083	5701	5783	4057	5958	6055	5741	5730	5361	4800	5171	5512	5465	5431
3161	4004	4050	4037	4215	4470	4455	4332	4218	3950	3903	3809	3707	3871	3909	3880	3730	3588	2614	3215	3175	3105	3011	2918	2873	2761	2656	2630	2582	2454	2749	2465	2749	2592	3766	4342	5257	6047	6094	4347	6343	6410	6122	5992	5627	5211	5521	5891	5845	5809
2807	3756	4044	3746	4149	4231	4286	4128	4014	3827	3725	3605	2791	3760	3821	3788	3679	2694	3257	3112	3024	2953	2836	2738	2710	2612	2477	2463	2418	2318	2627	2296	2551	2562	3846	4441	5661	6604	6741	4697	6898	7174	6793	6650	6188	5696	5972	6459	6387	6445
2561	3759	4065	3975	4354	4662	4734	4446	4496	4239	4215	4120	4025	4269	4293	4281	4176	4027	3902	3755	3715	3712	3626	2769	2759	2674	3322	2570	3304	3135	2658	3125	2630	3951	4231	4472	5370	6032	5997	4260	6195	6270	6035	5922	5516	5051	5315	5825	5686	5663
3671	4273	4611	4511	4963	5418	5503	5491	5409	5165	5300	5227	5137	5395	5426	5495	5392	5232	5202	5199	5178	5217	5171	5081	5130	5072	4958	5083	5090	4735	4912	4514	4841	5142	5037	4804	5432	5763	5686	4027	5710	5914	5673	5503	5203	4763	5081	5406	5352	5352
2731	4390	4705	4578	5021	5418	5556	5373	5426	5211	5281	5240	5124	5390	5481	5487	5403	5329	5257	5209	5211	5243	5248	5114	5195	5129	5037	5134	5159	4751	4951	4589	4839	5030	4972	4757	5383	5732	5560	3897	5628	5770	5549	5490	5075	4719	4959	5412	5280	5297
2568	4515	4806	4718	5036	5467	5599	5543	5504	5352	5405	5310	5208	5437	5536	5547	5510	5395	5352	5295	5285	5343	5318	5171	5268	5190	5086	5212	5238	4821	5022	4759	4958	5326	5103	4867	5422	5798	5642	3949	5709	5880	5556	5525	5182	4741	5017	5426	5229	5286
2734	4384	4440	4652	4973	5467	5589	5532	5528	5284	5430	5424	5317	5425	5566	5586	5516	5434	5379	5297	5321	5363	5336	5275	5272	5234	5095	5234	5231	4833	5022	4734	5047	5280	5144	4878	5456	5782	5618	3969	5720	5794	5555	5495	5134	4713	4958	5349	5355	5286
2739	4516	4611	4502	5078	5363	5669	5516	5527	5366	5375	5336	5176	5440	5512	5536	5490	5372	5296	5241	5250	5290	5275	5194	5225	5192	5062	5186	5200	4769	4941	4756	4950	5223	4971	4846	5415	5625	5544	3888	5581	5711	5460	5371	5072	4665	4916	5293	5174	5189
3677	4386	4694	4498	5136	5403	5625	5593	5510	5321	5351	5399	5292	5498	5555	5568	5489	5382	5327	5265	5325	5303	5312	5190	5288	5218	5085	5261	5234	4859	5003	4779	5064	5312	5088	4913	5417	5791	5616	3924	5723	5807	5508	5545	5118	4685	4997	5422	5204	5313
2565	4382	4612	4646	5082	5500	5619	5519	5576	5366	5381	5443	5279	5505	5618	5625	5508	5427	5403	5290	5330	5343	5281	5205	5268	5202	5102	5246	5225	4846	5000	4779	4928	5275	5071	4925	5495	5854	5748	3973	5764	5859	5694	5539	5126	4705	5011	5444	5396	5305
3681	4383	4788	4569	5022	5309	5529	5385	5421	5215	5203	5191	5017	5208	5272	5302	5245	5045	5015	4979	4960	4973	4961	4858	4913	4851	4733	4844	4867	4483	4655	4456	4596	4892	4730	4632	5095	5451	5296	3734	5428	5470	5250	5277	4874	4518	4720	5083	4992	5011
2992	4254	4263	4492	4912	5294	5400	5266	5385	5074	5086	5071	4966	5161	5236	5237	5130	5040	4973	4892	4904	4940	4899	4842	4859	4825	4693	4836	4839	4486	4638	4383	4711	4940	4780	4591	5161	5453	5334	3697	5444	5508	5271	5204	4866	4462	4742	5090	5006	4994
3681	4508	4613	4643	4906	5402	5582	5322	5433	5234	5300	5266	5119	5298	5449	5450	5364	5260	5205	5137	5112	5165	5097	5056	5101	5044	4904	5050	5039	4673	4832	4727	4902	5155	4975	4858	5443	5776	5697	3969	5720	5826	5667	5521	5107	4663	4994	5403	5334	5298
3682	4262	4434	4490	4896	5244	5352	5300	5350	5142	5160	5099	4992	5218	5266	5328	5190	5070	5027	4944	4974	4980	4889	4856	4910	4833	4695	4837	4835	4487	4642	4403	4615	4956	4798	4698	5362	5700	5554	3885	5592	5657	5454	5426	5058	4646	4944	5259	5161	5232
3168	4257	4341	4266	4547	4946	5042	4935	4889	4642	4609	4595	4441	4551	4667	4641	4467	4333	4206	4103	4045	4022	3947	3850	3820	3741	3620	3654	3632	2591	3592	3217	2716	3873	4020	4186	4913	5340	5281	3758	5425	5479	5305	5234	4861	4439	4690	5048	4960	4986
3001	4018	4260	4146	4442	4706	4799	4704	4660	4407	4400	4318	4249	4418	4434	4458	4363	4193	4063	3954	3899	3890	3816	3696	3691	3596	2740	2750	2736	3275	3603	3169	2724	3995	4266	4471	5287	5976	5882	4131	6000	6204	5896	5873	5381	5063	5226	5687	5651	5609
3169	3630	4322	4042	4461	4764	4770	4677	4653	4356	4265	4290	4161	4373	4406	4340	4227	4082	3970	3810	3742	3725	3588	2761	2742	2638	3326	3304	3277	3033	2578	3009	3232	3818	3984	4360	5174	5780	5690	4016	5899	6016	5737	5671	5253	4826	5105	5487	5423	5376
2570	4128	4408	4190	4637	4811	4985	4831	4791	4518	4546	4460	4366	4590	4620	4607	4547	4355	4213	4105	4064	4075	3977	3886	3868	3772	3700	3713	3714	2661	3661	3307	3584	3966	4089	4224	5027	5537	5419	3879	5635	5698	5476	5328	5055	4627	4874	5286	5220	5153
2578	4253	4338	4566	4940	5192	5342	5222	5273	5042	5036	5017	4915	5164	5252	5276	5144	5052	4966	4885	4867	4860	4819	4728	4784	4675	4580	4698	4646	4364	4563	4327	4561	4951	4956	4947	5725	6230	6132	4284	6251	6352	6078	6017	5596	5153	5437	5881	5809	5782
2746	4382	4600	4561	4903	5291	5466	5493	5412	5197	5269	5177	5082	5353	5529	5529	5435	5260	5182	5109	5097	5131	5073	5025	5069	4953	4886	4993	4996	4628	4860	4599	4916	5236	5295	5228	5992	6577	6442	4477	6575	6745	6349	6356	5878	5431	5715	6170	6084	6069
3864	4259	4517	4570	4897	5302	5562	5346	5376	5203	5214	5108	5089	5329	5474	5483	5347	5243	5189	5148	5123	5171	5125	5017	5103	5006	4949	5083	5085	4718	4922	4648	4872	5285	5252	5227	5930	6514	6405	4424	6509	6625	6305	6320	5889	5342	5650	6073	6008	6031
2749	4137	4679	4419	4834	5287	5470	5324	5261	5172	5141	5152	5095	5321	5436	5426	5382	5257	5183	5112	5153	5184	5103	5081	5111	5072	4941	5078	5095	4718	4896	4645	4889	5273	5187	5077	5941	6481	6294	4404	6392	6476	6229	6147	5712	5256	5616	6031	5959	5968
3686	4382	4506	4557	5063	5372	5498	5403	5430	5234	5227	5184	5173	5283	5426	5441	5368	5218	5134	5128	5123	5118	5092	5038	5081	5030	4949	5070	5072	4716	4876	4713	4993	5304	5193	5076	5938	6382	6169	4292	6310	6356	6174	6046	5620	5229	5552	5954	5809	5844
2580	4129	4320	4328	4749	5161	5205	5117	5120	4945	4909	4917	4757	4973	5017	5055	4974	4814	4767	4666	4639	4695	4623	4551	4606	4571	4467	4596	4554	4246	4378	4240	4443	4771	4751	4638	5321	5758	5659	3979	5792	5842	5612	5544	5155	4837	5047	5470	5320	5427
2746	4253	4412	4255	4630	5043	5195	4976	4958	4799	4762	4721	4584	4735	4798	4829	4747	4608	4498	4413	4371	4372	4363	4273	4306	4226	4131	4226	4221	3959	4064	3943	4112	4393	4443	4487	5105	5578	5472	3878	5587	5709	5484	5436	5063	4648	4924	5320	5265	5268
2579	4252	4144	4107	4511	4793	4794	4694	4653	4422	4431	4337	4303	4391	4448	4454	4332	4201	4077	3963	3918	3910	3833	3765	3756	3690	3585	3641	3640	2637	2789	3255	2784	3837	4047	4117	4814	5256	5186	3737	5356	5382	5253	5149	4826	4371	4683	5070	4970	5028
2581	3876	4237	4192	4412	4763	4781	4688	4662	4381	4382	4293	4205	4332	4398	4359	4270	4112	3990	3909	3827	3830	3749	3685	3699	3639	2762	3587	3593	2569	2792	3314	2688	3818	3846	3989	4708	5150	5090	3602	5188	5281	5114	5052	4674	4267	4528	4944	4857	4887
2756	4383	4517	4366	4848	5110	5176	5080	5077	4852	4873	4749	4754	4921	5008	5033	4936	4787	4757	4637	4645	4662	4586	4516	4524	4497	4418	4533	4515	4198	4439	4116	4348	4702	4697	4704	5455	5888	5774	4116	5946	6103	5738	5743	5393	4846	5188	5521	5519	5584
2584	4001	4249	4138	4555	4909	5009	4876	4850	4656	4618	4503	4452	4637	4652	4663	4574	4447	4379	4256	4243	4253	4150	4112	4118	4049	3948	4059	4045	3779	3989	3673	3882	4167	4258	4264	4957	5355	5321	3741	5388	5584	5291	5330	4866	4525	4803	5251	5082	5152
2748	3759	4250	3929	4273	4522	4676	4516	4438	4261	4186	4151	4073	4206	4309	4248	4148	4029	3884	3801	3774	3697	3667	3600	2783	2710	2605	2641	2635	3225	2770	3010	3300	3750	3974	4415	5279	5967	6029	4301	6233	6411	6057	6079	5586	5159	5458	5892	5834	5825
3182	4249	4348	4218	4573	4977	5034	4944	4968	4606	4719	4605	4547	4740	4845	4830	4720	4589	4456	4370	4351	4318	4259	4178	4200	4117	4018	4053	4062	3839	4114	3751	4122	4502	4615	4669	5568	6181	6028	4246	6270	6353	6070	6041	5653	5206	5484	5977	5809	5895
2585	3870	4252	3995	4444	4815	4928	4765	4713	4549	4510	4489	4368	4544	4592	4584	4529	4353	4245	4218	4150	4120	4106	3979	3997	3906	3802	3895	3877	3627	3918	3701	3956	4312	4406	4464	5220	5806	5712	4120	5878	6021	5811	5681	5337	4894	5172	5530	5495	5554
2763	4257	4346	4146	4624	4970	5028	4899	4885	4702	4749	4590	4508	4669	4804	4751	4702	4525	4462	4341	4310	4312	4252	4140	4171	4120	4025	4097	4098	3815	4047	3850	4055	4506	4594	4607	5480	5993	5991	4119	6196	6174	5934	5961	5439	5054	5259	5768	5627	5640
2756	4129	4340	4210	4732	5054	5099	5002	4964	4757	4755	4631	4616	4744	4828	4862	4796	4635	4571	4462	4443	4417	4377	4303	4330	4248	4113	4239	4244	3932	4191	4044	4235	4590	4657	4764	5488	6133	5961	4224	6171	6212	5985	5943	5479	5047	5362	5706	5674	5643
2759	4249	4334	4133	4547	4804	4922	4838	4732	4537	4534	4437	4348	4541	4587	4571	4533	4322	4226	4160	4130	4080	4006	3941	3971	3880	3789	3846	3850	3603	3855	3647	3880	4215	4417	4471	5306	5909	5834	4127	6050	6117	5972	5788	5455	4980	5246	5631	5623	5641
3184	3738	4134	3833	4187	4417	4475	4366	4340	4104	4025	3997	3965	4084	4189	4129	4007	3877	3779	3632	3626	2810	2750	2664	2662	2619	3269	3300	3286	3128	2658	3051	3309	3776	4018	4271	5092	5788	5902	4154	6030	6242	5991	5897	5477	5022	5365	5837	5764	5767
3183	3995	4323	4184	4582	5004	5092	5009	4959	4755	4846	4712	4650	4783	4867	4844	4775	4669	4604	4520	4551	4569	4507	4471	4488	4451	4326	4474	4448	4143	4338	4127	4366	4709	4685	4521	5204	5592	5437	3887	5626	5732	5454	5468	5058	4689	4970	5399	5366	5341
3699	4502	4687	4629	5128	5434	5562	5458	5453	5285	5251	5272	5150	5406	5454	5497	5428	5254	5248	5204	5233	5275	5235	5154	5239	5153	5054	5205	5208	4844	4945	4770	4980	5180	5069	4924	5479	5836	5737	4016	5826	5837	5591	5630	5283	4804	5072	5400	5385	5424
2587	4372	4684	4634	5124	5390	5648	5456	5454	5270	5405	5316	5290	5477	5585	5601	5542	5443	5385	5342	5333	5407	5351	5306	5344	5286	5185	5373	5364	4951	5066	4941	5165	5361	5276	5102	5569	6000	5816	4004	5898	6016	5684	5667	5243	4871	5130	5508	5503	5458
3706	4499	4692	4634	5076	5434	5601	5445	5453	5309	5380	5344	5258	5453	5522	5555	5506	5350	5309	5266	5294	5322	5292	5225	5253	5203	5127	5256	5267	4857	5024	4769	5048	5341	5228	5035	5545	5922	5833	4081	5932	6010	5714	5582	5272	4822	5160	5489	5386	5483
3704	4369	4602	4704	5132	5498	5755	5511	5661	5400	5479	5439	5277	5574	5628	5702	5597	5462	5432	5428	5419	5480	5431	5374	5386	5382	5260	5396	5404	4995	5151	4996	5175	5425	5268	5064	5644	6019	5815	4081	5852	6058	5804	5683	5352	4830	5114	5578	5470	5474
2768	4374	4774	4572	5076	5503	5760	5573	5672	5406	5490	5493	5405	5612	5720	5694	5634	5573	5535	5463	5478	5546	5479	5412	5432	5403	5307	5468	5445	5030	5186	4949	5227	5458	5382	5120	5762	6220	5953	4205	6084	6183	5909	5856	5475	4934	5302	5667	5638	5606
2765	4373	4775	4634	5020	5502	5587	5495	5559	5390	5393	5427	5392	5541	5662	5719	5640	5581	5523	5516	5508	5572	5525	5467	5510	5424	5318	5507	5523	5062	5263	4951	5300	5533	5362	5269	5832	6211	6096	4213	6023	6188	6006	5927	5555	4954	5359	5654	5612	5598
2767	4493	4417	4338	4953	5351	5496	5382	5403	5248	5350	5213	5174	5373	5485	5480	5455	5342	5334	5296	5260	5361	5326	5234	5298	5252	5169	5297	5331	4909	5061	4924	5064	5248	5115	4862	5510	5778	5678	4020	5688	5817	5619	5515	5138	4668	4931	5386	5323	5323
2772	4487	4772	4565	5015	5345	5475	5427	5319	5248	5240	5165	5098	5290	5377	5397	5299	5184	5171	5138	5107	5170	5138	5034	5114	5040	4981	5103	5124	4711	4909	4702	4896	5128	5045	4837	5467	5886	5828	4031	5852	5932	5663	5635	5251	4814	5149	5494	5385	5457
2771	3987	4491	4187	4768	5022	5230	5067	5118	4785	4867	4751	4677	4874	4944	4927	4869	4739	4664	4644	4645	4618	4597	4523	4536	4485	4432	4543	4531	4205	4353	4105	4275	4572	4504	4411	4974	5370	5237	3690	5337	5386	5158	5170	4794	4362	4645	4997	4962	4891
2774	4238	4321	4258	4646	4969	5048	4934	4963	4767	4756	4710	4607	4718	4793	4791	4774	4609	4511	4482	4449	4450	4386	4354	4374	4326	4244	4339	4369	4025	4208	3981	4203	4449	4340	4431	4969	5424	5273	3758	5338	5467	5246	5086	4790	4401	4746	5017	4930	4974
2604	4114	4324	4335	4653	4926	5058	4825	4975	4645	4743	4632	4581	4713	4790	4822	4739	4607	4557	4466	4462	4450	4381	4359	4420	4347	4263	4340	4379	4058	4204	4007	4161	4478	4366	4370	4861	5263	5245	3665	5327	5347	5185	5020	4723	4367	4623	5002	4882	4933
2603	4118	4315	4254	4544	4981	5005	4984	4944	4706	4701	4723	4548	4731	4805	4842	4746	4640	4548	4470	4488	4496	4433	4385	4407	4369	4295	4388	4372	4077	4242	4008	4253	4570	4417	4256	4890	5335	5300	3714	5312	5425	5175	5079	4730	4414	4586	4968	4920	4957
3715	4252	4492	4335	4718	5083	5153	5134	5023	4803	4842	4868	4721	4873	4957	4913	4865	4743	4648	4629	4642	4648	4600	4525	4585	4527	4419	4571	4585	4218	4406	4207	4398	4693	4465	4393	4960	5354	5214	3726	5257	5410	5138	5139	4742	4344	4622	4935	4922	4881
3202	4118	4493	4339	4718	5234	5335	5202	5226	4989	5068	4999	4959	5115	5204	5166	5103	4961	4888	4849	4832	4873	4830	4730	4831	4744	4625	4784	4788	4412	4585	4352	4539	4810	4740	4531	5100	5360	5275	3795	5360	5420	5176	5127	4820	4400	4579	5038	4945	4957
4058	4374	4775	4849	5142	5620	5772	5672	5737	5477	5516	5603	5495	5723	5752	5751	5747	5587	5582	5515	5551	5539	5530	5434	5474	5433	5328	5478	5495	5068	5258	4952	5186	5536	5412	5183	5890	6319	6216	4309	6255	6266	6064	5967	5566	5065	5458	5761	5792	5750
3717	4383	4583	4788	5208	5661	5907	5820	5839	5642	5644	5685	5688	5879	6008	6075	5973	5878	5841	5792	5821	5870	5826	5743	5830	5789	5627	5826	5817	5379	5534	5298	5536	5939	5743	5515	6198	6734	6616	4515	6537	6660	6458	6391	5880	5412	5631	6223	6145	6120
3717	4378	4859	4786	5261	5758	5945	5820	5875	5725	5773	5764	5707	5919	6045	6120	6038	5944	5859	5825	5850	5857	5831	5772	5862	5756	5648	5824	5821	5373	5546	5248	5583	5909	5738	5648	6278	6683	6576	4589	6566	6781	6432	6319	5862	5346	5774	6237	6071	6172
2780	4376	4681	4493	5079	5456	5581	5449	5479	5240	5264	5261	5214	5421	5575	5590	5515	5362	5338	5262	5267	5335	5276	5241	5253	5249	5110	5248	5272	4856	5034	4802	5063	5365	5172	5028	5641	6159	6001	4132	6052	6055	5880	5710	5373	4991	5211	5592	5557	5532
2604	4241	4313	4336	4650	5021	5144	5068	5056	4826	4866	4795	4735	4883	4974	4940	4871	4789	4696	4647	4617	4668	4599	4532	4585	4571	4420	4545	4553	4230	4376	4178	4414	4616	4574	4386	4974	5393	5238	3690	5292	5406	5212	5151	4759	4368	4665	4961	4885	4895
2777	4373	4402	4344	4765	4977	5137	4988	5020	4747	4730	4795	4633	4818	4886	4862	4816	4653	4596	4522	4537	4549	4521	4454	4461	4402	4330	4411	4438	4121	4255	4103	4136	4521	4475	4314	4860	5290	5274	3633	5267	5353	5136	5104	4734	4272	4592	4935	4890	4908
2770	3992	4203	3968	4406	4703	4811	4792	4657	4403	4419	4398	4306	4466	4539	4508	4442	4270	4181	4118	4099	4113	4015	3995	3995	3917	3858	3939	3940	3653	3823	2742	3711	4003	4119	4134	4887	5332	5189	3733	5259	5541	5186	5123	4768	4364	4652	4988	4961	4918
3195	3744	4026	3803	4278	4425	4369	4264	4175	3882	3831	3713	3725	3913	3993	3902	3828	3601	2625	3200	3171	3063	2969	2855	2830	2709	2581	2548	2503	2400	2776	2339	2797	2740	4037	4748	6389	7539	7744	5463	8076	8335	7886	7805	7217	6576	6974	7546	7490	7463
2597	3741	3849	3875	4096	4322	4322	4169	3984	3751	3659	3603	3591	3722	3750	3728	3590	2629	3221	3063	2974	2891	2783	2666	2639	2516	2430	2403	2326	2247	2532	2289	2492	3249	3864	4655	6286	7598	7777	5450	8185	8378	8031	7901	7224	6670	7089	7574	7496	7508
3185	3742	4027	3875	4030	4321	4280	4074	3979	3770	3721	3638	2804	3710	3722	3754	3584	2605	3185	3070	2950	2845	2763	2641	2615	2504	2413	2355	2300	2216	2532	2239	2559	3197	3824	4608	6163	7512	7767	5368	8065	8326	7834	7829	7171	6507	6995	7493	7424	7405
2587	4115	4024	3800	4096	4371	4318	4163	4086	3865	3759	3728	3605	3774	3808	3781	3667	2712	3227	3142	3038	2963	2878	2784	2722	2616	2461	2469	2406	2312	2609	2289	2586	3292	3792	4482	5737	6809	6878	4844	7246	7317	6985	6944	6443	5856	6215	6745	6585	6634
3180	3740	3851	3806	4039	4313	4269	4085	4039	3831	3728	3603	3592	3721	3737	3735	3626	2574	3170	3068	2969	2871	2795	2686	2661	2565	2430	2391	2359	2259	2564	2214	2494	3129	3771	4423	5817	6900	7135	4976	7397	7510	7221	7137	6582	6044	6428	6951	6816	6772
3187	3989	3750	3879	4096	4274	4322	4119	4086	3815	3765	3653	3592	3698	3813	3761	3614	2623	3191	3012	3003	2865	2821	2693	2647	2536	2437	2403	2365	2249	2581	2215	2542	3179	3797	4479	6014	7185	7365	5235	7651	7898	7563	7447	6891	6262	6630	7231	7103	7121
2589	3994	3933	3807	4029	4275	4284	4090	4014	3797	3697	3694	3592	3762	3764	3768	3632	2640	3203	3076	2996	2904	2797	2693	2643	2566	2471	2376	2371	2258	2564	2313	2540	3247	3800	4577	6083	7280	7426	5285	7802	7936	7608	7548	6999	6342	6724	7279	7203	7224
3183	3738	4196	3813	4098	4319	4321	4045	4055	3803	3696	3666	2811	3765	3812	3748	3626	2600	3216	3109	2975	2884	2784	2736	2663	2555	2427	2411	2384	2256	2580	2216	2657	3251	3918	4720	6327	7637	7903	5483	8289	8417	8076	7960	7367	6635	7093	7708	7626	7622
3194	3990	4114	3737	4216	4328	4379	4135	4055	3842	3720	3679	3585	3682	3797	3768	3631	2630	3219	3076	3011	2917	2778	2700	2690	2541	2437	2408	2357	2263	2581	2264	2565	3319	3965	4794	6424	7735	8031	5520	8376	8585	8233	8044	7495	6744	7250	7804	7686	7744
3189	3740	4106	3799	4089	4269	4274	4120	4013	3784	3715	3603	2766	3675	3742	3711	3619	2624	3197	3069	2955	2884	2764	2669	2613	2512	2420	2364	2348	2239	2555	2240	2515	3204	3896	4770	6330	7684	7972	5453	8233	8388	8081	7941	7369	6744	7042	7709	7593	7644
3190	3858	3937	3879	4151	4318	4237	4095	4007	3802	3758	3659	3611	3698	3803	3781	3648	2624	3227	3076	2997	2903	2814	2743	2670	2552	2420	2403	2335	2292	2579	2265	2655	2596	3943	4775	6356	7707	7852	5495	8201	8456	7973	7941	7286	6681	7171	7709	7623	7597
3190	3740	3935	3805	4148	4220	4274	4034	4007	3791	3727	3595	2779	3674	3797	3755	3659	2596	3205	3054	2962	2884	2789	2705	2636	2534	2437	2386	2330	2231	2557	2288	2586	3297	3922	4717	6305	7639	7869	5517	8180	8398	8017	7952	7370	6689	7163	7656	7670	7573
2760	3857	4032	3881	4043	4269	4332	4114	4006	3850	3826	3665	3605	3697	3805	3730	3648	2662	3227	3082	2956	2884	2777	2712	2666	2534	2447	2376	2358	2241	2582	2263	2610	3227	3967	4681	6295	7673	7812	5475	8221	8413	8033	7887	7346	6652	7056	7647	7566	7541
2589	3984	3939	3956	4153	4278	4326	4095	4054	3820	3788	3636	2766	3710	3781	3755	3601	2673	3202	3050	3016	2909	2809	2698	2657	2559	2447	2403	2393	2264	2570	2314	2608	3271	3912	4680	6322	7542	7793	5496	8185	8337	7914	7875	7296	6638	6985	7690	7511	7475
2584	3608	4025	3732	4093	4215	4279	4035	4007	3799	3715	3664	3624	3756	3784	3710	3660	2673	3199	3075	3016	2910	2815	2724	2673	2570	2450	2420	2402	2290	2621	2288	2564	3269	3798	4537	6020	7119	7310	5094	7573	7774	7510	7409	6867	6304	6660	7231	7196	7131
2591	3978	4030	3817	4160	4419	4326	4119	4060	3866	3843	3664	3604	3750	3809	3741	3625	2687	3288	3166	3048	2996	2835	2806	2728	2627	2537	2451	2475	2305	2692	2289	2638	2578	3728	4273	5497	6365	6430	4507	6727	6822	6568	6412	6027	5626	5858	6340	6336	6307
3016	3857	3848	3799	3974	4220	4188	4040	3914	3639	3622	2758	2619	2722	2815	2733	2673	3173	3028	2901	2798	2745	2585	2535	2474	2404	2288	2236	2207	2102	2359	2114	2397	2891	2645	4097	5390	6493	6749	4757	7028	7167	6897	6789	6215	5644	6038	6525	6450	6467
2762	3848	4026	3889	4037	4279	4362	4134	4096	3910	3775	3699	3598	3755	3787	3772	3673	2680	3282	3104	3055	2976	2880	2785	2753	2641	2534	2518	2452	2357	2633	2412	2709	3275	3762	4332	5540	6550	6654	4717	6918	7018	6743	6603	6252	5612	5950	6485	6388	6381
3183	3860	4029	3885	4098	4264	4273	4202	4055	3831	3732	3653	2811	3743	3805	3792	3672	2727	3256	3120	3062	2995	2929	2790	2730	2638	2523	2475	2438	2316	2679	2361	2726	2588	3784	4267	5319	6194	6285	4395	6445	6575	6250	6205	5792	5336	5616	6043	6006	5974
3011	3738	3749	3875	4037	4162	4176	4000	3949	3672	3609	2674	2581	2785	2775	2752	2637	3203	3003	2861	2800	2705	2617	2526	2485	2372	2278	2245	2207	2111	2351	2065	2375	2961	2714	4110	5270	6415	6614	4691	6842	7080	6738	6694	6154	5627	5968	6459	6345	6338
2589	3858	4027	3809	4102	4211	4231	3989	3924	3712	3590	2731	2689	2760	2809	2720	2624	3187	3012	2863	2793	2712	2604	2523	2472	2372	2282	2241	2209	2114	2320	2088	2352	2883	2644	4002	5355	6500	6797	4844	7137	7262	6939	6890	6352	5838	6069	6691	6557	6606
3014	3732	3935	3804	4035	4206	4178	3994	3882	3666	2785	2725	2639	2796	3592	2758	2619	3203	3019	2840	2793	2718	2604	2508	2460	2379	2267	2252	2202	2113	2384	2063	2374	2911	3319	3928	5029	5996	6119	4339	6378	6459	6266	6142	5702	5143	5466	5958	5822	5814
3187	3867	3930	3809	3917	4211	4229	4034	3886	3712	2779	2737	2639	2743	2774	2739	2630	3203	3034	2854	2781	2698	2642	2546	2483	2390	2294	2250	2221	2081	2353	2137	2351	2997	2658	4100	5363	6305	6472	4639	6722	6935	6615	6437	6023	5475	5803	6268	6186	6173
3183	3738	4024	3815	4035	4222	4101	3989	3917	3685	3584	2725	2664	2785	3625	2771	2678	3225	3064	2887	2794	2751	2604	2502	2483	2375	2277	2216	2223	2113	2361	2062	2374	3053	3600	4301	5618	6760	7030	4963	7384	7517	7186	7047	6568	5994	6288	6893	6722	6750
3185	3742	3931	3740	3978	4211	4188	3988	3911	3673	3590	2708	2600	2786	3619	2804	2736	3237	3010	2896	2821	2737	2629	2533	2476	2397	2274	2262	2218	2121	2375	2063	2374	3097	3599	4234	5448	6569	6786	4766	7079	7185	6892	6771	6243	5659	6075	6531	6484	6412
2587	3737	3929	3821	4149	4266	4280	4067	3965	3740	3670	2758	2658	2790	3655	3585	2699	3252	3087	2926	2828	2744	2674	2550	2495	2408	2301	2265	2251	2140	2388	2136	2420	3024	3588	4222	5679	6842	7100	5003	7502	7685	7323	7243	6668	6051	6534	6943	6898	6912
3014	3731	3842	3800	3922	4211	4182	3988	3840	3612	2792	2731	2632	2779	2727	2772	2652	3196	3013	2854	2766	2685	2616	2507	2465	2361	2269	2246	2219	2115	2338	2013	2278	2888	2613	4015	5172	6233	6438	4524	6769	6965	6547	6496	6047	5589	5840	6344	6250	6241
3186	3615	4025	3805	4156	4265	4236	4078	4011	3758	3700	3595	2778	3673	3748	3719	3617	2611	3246	3003	2967	2844	2785	2662	2617	2511	2398	2333	2326	2210	2529	2140	2591	3254	3700	4364	5719	6795	6881	4829	7192	7350	7076	6982	6475	5879	6272	6745	6704	6666
3183	3857	3938	3737	4101	4319	4278	4089	4005	3797	3726	3670	3650	3726	3817	3778	3699	2722	3307	3125	3097	2995	2886	2808	2735	2630	2515	2441	2434	2330	2687	2312	2681	2578	3840	4353	5617	6573	6702	4723	6977	7154	6858	6754	6306	5829	6126	6644	6603	6641
3007	3856	4030	3955	4148	4270	4277	4077	3998	3792	3750	3657	3618	3756	3860	3771	3658	2683	3285	3158	3062	3008	2931	2797	2744	2626	2535	2474	2458	2332	2710	2385	2681	3318	3774	4355	5437	6360	6556	4605	6851	7010	6653	6622	6163	5630	5965	6563	6390	6465
2755	3723	4017	3748	4154	4278	4229	4165	4015	3792	3750	3670	3591	3720	3784	3753	3652	2690	3300	3125	3096	2969	2886	2791	2750	2637	2528	2504	2450	2350	2662	2361	2681	3298	3702	4236	5390	6255	6484	4578	6757	6851	6624	6592	6086	5610	6024	6577	6414	6448
3179	3604	3757	3734	4034	4176	4276	4066	3973	3786	3762	3595	2772	3720	3742	3714	3622	2618	3228	3102	3028	2923	2861	2753	2702	2609	2481	2443	2398	2322	2621	2238	2589	3250	3700	4197	5460	6571	6642	4756	7015	7206	6955	6897	6294	5827	6218	6665	6691	6676
2748	3731	4114	3886	4095	4225	4319	4116	4010	3798	3707	3629	3643	3762	3756	3741	3628	2655	3237	3110	3056	2949	2855	2753	2705	2583	2511	2435	2402	2315	2595	2312	2683	3222	3723	4206	5569	6515	6758	4792	7142	7322	6943	6944	6494	5916	6247	6849	6767	6763
2579	3728	4110	3734	3971	4225	4272	4072	4005	3893	3725	3663	2766	3743	3751	3753	3622	2622	3277	3117	3049	2962	2855	2759	2731	2626	2522	2486	2446	2350	2661	2336	2727	3293	3703	4235	5422	6394	6537	4645	6857	7038	6777	6705	6191	5731	6095	6620	6481	6527
3176	3728	4200	3737	4038	4366	4315	4161	4025	3831	3720	3650	2760	3726	3778	3734	3652	2694	3264	3113	3029	2982	2880	2808	2752	2634	2500	2526	2442	2365	2639	2337	2636	3271	3660	4182	5283	6284	6339	4563	6615	6817	6543	6574	6053	5561	5905	6451	6411	6372
3173	3850	3936	3879	4098	4268	4282	4161	4017	3804	3664	3662	3586	3743	3784	3739	3611	2639	3249	3124	3063	2994	2906	2802	2754	2658	2543	2489	2476	2359	2703	2385	2660	2596	3752	4291	5418	6452	6533	4639	6851	6980	6664	6652	6266	5694	6014	6493	6513	6529
2995	3601	3931	3737	3913	4219	4149	4043	4011	3685	3713	3650	2812	3666	3702	3733	2783	2616	3236	3070	3009	2948	2886	2728	2717	2604	2491	2459	2412	2346	2637	2313	2684	3179	3703	4171	5386	6325	6535	4641	6855	6931	6645	6666	6119	5593	6040	6503	6469	6474
2570	4101	3937	3960	4202	4474	4277	4173	4077	3797	3669	3691	3592	3697	3742	3733	3610	2651	3267	3086	3028	2935	2869	2780	2724	2632	2530	2488	2436	2351	2673	2339	2689	3235	3617	4180	5334	6333	6532	4603	6882	7071	6729	6714	6244	5725	6078	6585	6504	6522
3165	4101	4106	4030	4436	4514	4587	4414	4417	4110	4141	4021	3932	4080	4210	4115	3989	3771	3599	2680	2633	2576	3239	3116	3084	3017	2845	2832	2765	2626	2952	2757	3039	3655	4091	4587	5815	6794	6892	4831	7133	7272	7066	6929	6441	5806	6198	6708	6582	6666
2736	4110	4382	4111	4411	4762	4853	4749	4790	4503	4460	4445	4362	4479	4479	4416	4348	4209	4107	4031	4032	3977	3951	3870	3880	3810	3725	3789	3783	2767	3668	2690	3662	3992	3993	4046	4755	5198	5167	3684	5271	5335	5162	5085	4753	4449	4611	5003	4879	4920
2647	4047	4240	4073	4378	4730	4740	4676	4649	4390	4343	4332	4179	4276	4278	4241	4139	4004	3911	3832	3835	3792	3776	3684	3706	3639	2799	3625	3624	2628	2744	3309	2740	3741	3735	3688	4195	4610	4525	3282	4657	4721	4607	4539	4267	3994	4135	4507	4419	4435
3326	3984	4098	4035	4346	4698	4628	4604	4509	4278	4227	4220	3994	4074	4077	4067	3931	3800	3715	3633	3638	3607	3601	2731	2765	2700	2642	2694	2698	3257	2588	3160	2586	2723	2709	2563	3635	4023	3884	2881	4044	4108	4052	3993	3781	2771	3659	4012	3960	3950
2562	4110	4037	4119	4371	4642	4625	4495	4492	4270	4264	4175	3974	4068	4061	3973	3885	3779	3701	3611	2806	2786	2746	2669	2688	2633	3311	2615	2632	3143	2561	3017	3274	3299	3294	3262	3640	3896	3868	2821	3969	4021	3930	3914	3692	2796	3730	3984	4007	3963
3151	3975	4114	3957	4276	4682	4731	4554	4479	4315	4264	4141	4052	4208	4256	4262	4105	3972	3867	3754	3752	3705	3652	2803	2791	2729	2629	2702	2683	3224	2613	3300	2714	3810	3999	4248	5029	5627	5607	3998	5799	5819	5634	5555	5117	4712	5064	5404	5341	5335
2730	3722	4021	3953	4210	4530	4511	4419	4282	4022	4085	3917	3828	4007	4046	4060	3928	3738	2791	2648	2577	3243	3187	3072	3039	2942	2838	2827	2800	2634	2955	2607	2991	3674	4203	4774	6097	7077	7188	5023	7405	7545	7182	7196	6589	6061	6368	6953	6807	6797
2812	4093	4025	3881	4257	4482	4544	4329	4281	4078	3988	3948	3911	4083	4158	4073	3988	3833	3642	2758	2741	2634	3318	3247	3195	3131	3059	3021	3001	2863	3136	2830	3127	3787	4140	4544	5484	6306	6255	4391	6506	6588	6255	6203	5678	5317	5593	5984	5887	5954
3320	3973	4105	4176	4448	4687	4704	4554	4465	4294	4270	4228	4083	4223	4278	4227	4126	4018	3950	3868	3850	3811	3784	3690	3728	3691	2801	3656	3644	2625	2815	2708	3633	3967	3956	3949	4413	4864	4765	2634	4878	4939	4727	4742	4421	4052	4340	4665	4559	4609
2980	3979	4017	4106	4458	4698	4676	4565	4544	4250	4326	4197	4096	4224	4276	4246	4179	4004	3963	3882	3928	3917	3858	3811	3839	3785	3708	3793	3813	2762	3706	2716	3691	3975	3924	3833	4312	4668	4551	3276	4613	4680	4503	4518	4171	3840	4163	4504	4284	4437
3315	3973	4013	3962	4335	4591	4575	4368	4352	4198	4234	4080	3956	4093	4105	4058	3995	3884	3813	3737	3705	3699	3646	3590	3601	2766	2726	2759	2758	3312	2733	2613	2728	3713	3779	3751	4210	4495	4490	3159	4553	4535	4388	4386	4104	3766	4033	4320	4276	4243
3658	3972	4193	4102	4339	4587	4575	4521	4414	4147	4136	4125	3962	4044	4129	4091	3995	3825	3800	3716	3635	3613	2774	2751	2725	2653	2579	2629	2617	3187	2618	3155	2608	3750	3796	3800	4318	4641	4693	3247	4658	4733	4587	4535	4238	3931	4154	4493	4408	4438
2801	3848	4023	3971	4328	4435	4532	4397	4317	4179	4105	4046	3905	3998	4044	3994	3888	3782	3687	3615	2811	3587	2768	2705	2695	2684	2576	2670	2653	3198	2598	3109	2585	3608	2813	3598	4078	4263	4270	3091	4332	4406	4293	4179	3892	3626	3818	4049	4048	4063
3314	4097	4107	3885	4217	4482	4473	4307	4336	4032	4019	3935	3815	3885	3943	3905	3762	3678	2778	2702	2649	2601	3305	3258	3226	3176	3071	3140	3096	2932	3154	2910	3117	2698	2783	3594	4069	4392	4331	3112	4363	4458	4225	4246	3950	3713	3831	4081	4097	4077
3140	3967	3927	3880	4028	4234	4329	4163	4039	3833	3762	3636	2740	3640	3669	3634	2774	2564	3232	3103	3034	2979	2906	2834	2812	2719	2642	2617	2604	2482	2651	2485	2640	3075	2561	3598	4430	5035	5102	3693	5256	5428	5072	4962	4689	4338	4561	4898	4893	4864
3147	3843	3918	3801	4019	4170	4130	3960	3842	3674	3640	2746	2631	2777	2813	2763	2667	3225	3063	2884	2812	2715	2649	2523	2481	2386	2268	2229	2190	2114	2344	2113	2398	2932	2730	4204	5683	6894	7173	5124	7571	7658	7325	7199	6716	5976	6400	6949	6865	6847
3322	3981	3932	3806	4141	4263	4232	4029	3962	3747	3646	2711	2663	2754	3590	2813	2674	3238	3058	2909	2845	2729	2599	2519	2465	2371	2279	2256	2194	2139	2373	2064	2307	3010	2770	4342	5800	7178	7476	5269	7791	7922	7561	7545	6912	6277	6701	7284	7187	7173
2816	3598	3750	3734	3904	4155	4078	3983	3841	3640	2712	2690	2570	2600	2700	2666	3287	3102	2911	2807	2717	2643	2534	2452	2415	2350	2230	2186	2160	2072	2286	2138	2258	2774	3195	3835	5004	6135	6328	4522	6591	6841	6478	6483	5928	5372	5785	6235	6116	6158
2562	3977	4012	3796	3961	4209	4178	3995	3995	3656	2803	2781	2625	2752	2794	2750	2667	3178	2999	2871	2786	2722	2621	2505	2490	2361	2303	2267	2218	2110	2321	2138	2327	2905	2671	4153	5493	6729	7046	4990	7333	7528	7132	7047	6500	5892	6320	6738	6713	6676
3321	3601	3920	2810	3957	4105	4135	4028	3871	3708	2774	2684	2606	2759	2804	2782	2650	3225	3012	2904	2776	2709	2623	2525	2500	2350	2285	2223	2205	2113	2366	2115	2376	3075	2802	4200	5515	6604	6804	4789	7228	7259	6987	6844	6425	5752	6172	6705	6482	6614
2983	3730	3745	3729	4080	4208	4184	4073	3846	3680	2792	2719	2722	2790	3709	3640	2781	3310	3149	2944	2898	2788	2687	2620	2532	2421	2338	2278	2244	2154	2471	2238	2519	3148	3650	4304	5519	6462	6621	4669	7082	7129	6810	6722	6248	5660	6012	6468	6394	6397
3150	3859	3839	3804	4028	4273	4274	4158	3990	3741	3683	3648	2772	3781	3856	3925	3763	2727	3314	3102	2999	2921	2789	2649	2646	2472	2379	2322	2296	2206	2563	2214	2682	2795	4300	5041	6491	7726	7805	5492	8091	8268	7826	7706	7116	6459	6843	7489	7250	7249
2807	3739	3844	3899	4178	4366	4302	4199	4098	3855	3878	3814	3774	3852	3997	3937	3848	3648	2726	2607	3300	3251	3139	3060	3048	2936	2804	2791	2751	2591	2942	2473	2893	2716	3928	4280	5387	6173	6208	4404	6380	6485	6191	6107	5684	5205	5472	5910	5809	5746
2975	3851	3746	3876	4031	4283	4326	4016	3972	3778	3744	3611	2784	3701	3813	3762	3634	2657	3251	3096	3004	2902	2867	2696	2697	2532	2459	2408	2348	2282	2593	2312	2546	3266	3812	4571	5891	6934	7048	5042	7440	7456	7302	7050	6554	6034	6345	6932	6839	6808
3146	3862	3833	3670	4030	4191	4169	3992	3898	3729	3651	2768	2718	3613	3687	3598	2767	3310	3127	3037	2931	2868	2765	2696	2635	2583	2487	2445	2416	2295	2552	2171	2418	2957	2641	4034	5266	6329	6448	4721	6800	7019	6761	6644	6199	5597	5940	6505	6350	6421
2978	3860	3839	3808	4095	4230	4298	4111	3964	3789	3663	2812	3596	3705	3762	3776	3657	2680	3279	3077	3002	2928	2831	2725	2693	2568	2450	2417	2376	2279	2594	2192	2546	3244	3847	4499	5725	6751	6860	4842	7248	7306	6935	6874	6376	5834	6177	6696	6655	6527
2560	3984	4197	4242	4562	4832	4862	4793	4701	4434	4391	4313	4282	4447	4551	4482	4440	4255	4093	3936	3915	3866	3757	3692	3670	2792	2678	2676	2651	3219	2678	3221	2728	3963	4281	4617	5594	6459	6529	4549	6651	6840	6453	6444	5965	5357	5706	6163	6076	6079
2985	3981	4184	3942	4360	4608	4569	4461	4398	4184	4116	3961	3905	4072	4139	4127	4023	3831	3653	2783	2691	2629	3287	3186	3173	3098	2930	2907	2882	2726	2984	2605	3000	2723	3929	4264	5434	6292	6406	4476	6570	6748	6345	6290	5836	5281	5654	6148	5984	5928
3320	3858	3926	3727	4079	4265	4187	4038	3966	3735	3620	2755	2682	3654	3697	3640	2746	3288	3098	2981	2891	2770	2662	2580	2507	2433	2307	2292	2247	2155	2422	2211	2512	3119	3783	4441	5830	7107	7272	5200	7649	7753	7483	7319	6793	6192	6498	7061	6913	6963
3148	3727	3829	3722	4022	4264	4144	3948	3913	3696	2808	2720	2631	2786	3600	2814	2674	3249	3052	2931	2831	2731	2604	2518	2489	2386	2310	2268	2196	2122	2375	2113	2396	2981	3594	4307	5816	7124	7482	5283	7849	7988	7627	7528	6957	6342	6671	7190	7167	7108
2979	3735	3825	3730	4136	4167	4177	4017	3918	3770	2741	2714	2618	2768	2813	2712	2650	3198	3007	2876	2791	2698	2591	2486	2445	2383	2263	2239	2241	2107	2326	2088	2349	2885	2774	4247	5669	6901	7166	5112	7559	7666	7369	7207	6707	6041	6427	6978	6883	6900
3154	3860	4010	3734	3959	4215	4135	4057	3888	3696	2785	2692	2606	2744	2764	2751	2602	3179	2992	2836	2757	2678	2609	2517	2461	2344	2259	2235	2207	2117	2336	2063	2371	2859	2700	4003	5344	6421	6696	4739	7064	7176	6796	6765	6290	5736	6082	6622	6496	6467
2983	3608	3740	3793	3954	4161	4129	3949	3841	3663	2798	2630	2599	2727	2777	2771	2638	3192	2994	2843	2770	2718	2603	2488	2453	2361	2249	2249	2207	2092	2343	2089	2370	2982	2778	4301	5739	6934	7231	5071	7593	7758	7349	7308	6805	6158	6515	7088	6959	6997
3156	4114	4007	3799	4078	4259	4129	4045	3847	3696	3615	2764	2651	2790	3596	2809	2691	3247	3031	2921	2764	2731	2603	2540	2468	2387	2286	2228	2217	2117	2377	2163	2370	3000	2793	4218	5657	6910	7143	5081	7555	7609	7399	7260	6664	6074	6525	6984	6856	6913
3150	3852	3923	3737	4068	4167	4167	4000	3829	3735	3609	2742	2625	2809	3599	3635	2714	3262	3049	2940	2838	2764	2617	2524	2464	2405	2314	2252	2198	2157	2391	2064	2348	3029	3739	4402	5995	7318	7618	5410	7962	8119	7775	7707	7094	6450	6776	7388	7297	7307
2575	4014	4590	4284	4663	5038	5026	4921	4905	4720	4676	4578	4463	4655	4620	4617	4486	4367	4298	4193	4183	4122	4103	4027	4047	4004	3894	4001	3985	3689	3890	3690	3933	4111	4017	3950	4512	4790	4750	2621	4811	4828	4684	4606	4368	4030	4298	4522	4517	4494
3173	4017	4415	4265	4538	4882	5020	4865	4816	4568	4571	4501	4386	4558	4602	4540	4420	4303	4233	4126	4143	4155	4043	3995	4017	3953	3862	3948	3959	3687	3837	3616	3791	4065	4054	4011	4482	4856	4719	2642	4808	4952	4749	4701	4325	4063	4282	4644	4528	4536
2576	4142	4602	4346	4670	4991	5111	4922	4989	4721	4651	4615	4469	4624	4739	4631	4580	4410	4364	4265	4244	4228	4178	4098	4137	4083	3979	4073	4076	3798	3960	3689	3888	4206	4135	4160	4657	5087	5015	2777	5075	5193	4876	4915	4508	4253	4470	4828	4733	4757
2744	4011	4423	4275	4600	4982	5063	4916	4863	4749	4705	4577	4469	4689	4700	4670	4639	4441	4367	4289	4279	4261	4233	4154	4150	4123	4023	4108	4111	3819	4013	3738	3932	4184	4228	4179	4739	5147	5049	2765	5077	5203	5018	4945	4646	4292	4477	4853	4764	4832
2569	4264	4502	4199	4605	4976	5057	4870	4899	4608	4596	4574	4443	4516	4620	4587	4502	4344	4263	4192	4164	4175	4097	4012	4027	3966	3884	3992	3988	3686	3891	3663	3833	4107	4097	4121	4683	5037	4969	2749	4906	5077	4910	4820	4554	4211	4434	4752	4711	4686
2747	4144	4506	4412	4717	5129	5234	5057	5068	4764	4809	4750	4636	4804	4832	4828	4714	4551	4476	4382	4392	4360	4304	4237	4232	4197	4120	4190	4190	3875	4054	3882	4063	4446	4302	4290	4913	5201	5151	3676	5268	5376	5175	5095	4739	4363	4659	5002	4910	4941
2570	4269	4415	4554	4884	5339	5458	5281	5270	5130	5079	5007	4969	5101	5191	5190	5135	5023	4919	4867	4830	4842	4789	4753	4741	4708	4581	4710	4692	4364	4511	4425	4649	4919	4848	4776	5385	5804	5665	3966	5789	5766	5588	5513	5150	4706	4970	5403	5343	5333
2574	4518	4593	4564	5065	5299	5518	5489	5407	5188	5195	5181	5089	5299	5396	5382	5357	5164	5093	5002	5010	5060	4959	4875	4933	4899	4767	4876	4837	4495	4663	4551	4681	5050	5072	4956	5593	6055	5976	4198	5975	6031	5794	5786	5345	4899	5127	5581	5489	5431
2743	4388	4510	4488	4888	5342	5421	5415	5426	5108	5170	5134	5063	5240	5335	5318	5231	5082	5017	4890	4945	4974	4898	4790	4821	4777	4651	4774	4761	4369	4569	4378	4609	4855	4760	4767	5406	5913	5704	4043	5839	5953	5685	5589	5216	4873	5091	5423	5409	5383
2570	4387	4417	4346	4768	5186	5244	5122	5162	4882	4962	4924	4813	4985	4994	5027	4964	4802	4691	4610	4605	4598	4540	4458	4467	4403	4324	4401	4413	4095	4250	4034	4277	4570	4552	4503	5195	5611	5503	3839	5529	5680	5480	5403	5017	4618	4874	5179	5144	5165
2736	4252	4409	4336	4629	5000	5058	4921	4913	4682	4649	4590	4430	4613	4685	4668	4580	4416	4354	4211	4200	4208	4112	4019	4068	3984	3861	3942	3913	3682	3819	2785	3809	4143	4191	4364	5095	5737	5682	4021	5805	5891	5634	5538	5166	4759	5045	5407	5325	5294
3156	3874	3962	3809	4143	4270	4358	4079	4037	3841	3675	3587	2710	2808	3665	3596	2724	3257	3116	2979	2883	2841	2712	2637	2594	2505	2426	2391	2363	2231	2455	2243	2354	2917	2610	3912	5099	5997	6154	4386	6516	6589	6204	6214	5755	5286	5624	6018	5917	5878
2563	4008	4311	4172	4325	4623	4675	4406	4408	4169	4117	4030	3965	4069	4141	4089	3990	3784	3631	2723	2662	2575	3243	3133	3115	3009	2887	2905	2851	2684	2893	2660	2910	2661	3812	4352	5454	6336	6515	4554	6707	6892	6573	6540	5942	5489	5822	6261	6183	6225
2987	4006	4145	4046	4339	4608	4624	4409	4424	4151	4074	4020	3886	4047	4072	4032	3941	3755	2782	2693	2623	2561	3262	3123	3103	3031	2916	2899	2890	2758	2972	2617	2923	2609	3615	4038	4913	5637	5688	4053	5890	5987	5796	5758	5340	4814	5129	5512	5516	5526
2732	3880	4050	3961	4211	4275	4273	4174	3977	3755	3688	3690	2772	3694	3724	3717	2809	2653	3241	3074	2991	2913	2815	2711	2663	2555	2450	2427	2409	2263	2591	2244	2497	3092	3662	4162	5356	6267	6410	4513	6582	6742	6403	6314	5926	5480	5738	6149	6125	6089
2815	3876	3875	3888	4106	4338	4345	4161	4079	3851	3768	3725	3629	3812	3863	3864	3746	2775	2633	3235	3138	3104	3015	2914	2883	2782	2691	2666	2640	2499	2826	2427	2798	2667	3832	4240	5368	6231	6322	4481	6533	6679	6361	6197	5845	5420	5576	6063	6077	6029
3327	4010	4332	4113	4530	4779	4911	4807	4698	4560	4497	4394	4396	4538	4631	4670	4527	4404	4314	4204	4174	4194	4093	4008	4039	3943	3832	3886	3826	3627	3897	3741	4073	4513	4519	4663	5350	5871	5786	4047	5887	6001	5738	5670	5290	4886	5255	5629	5512	5552
2564	4521	4607	4725	5030	5575	5685	5621	5581	5364	5478	5463	5354	5614	5707	5759	5736	5559	5535	5483	5473	5548	5498	5404	5478	5363	5242	5390	5393	5002	5184	4957	5193	5475	5369	5159	5806	6181	6006	4156	6086	6217	5883	5783	5522	4960	5291	5692	5568	5622
2560	4382	4701	4650	5026	5560	5760	5615	5683	5419	5533	5508	5387	5684	5724	5779	5681	5636	5583	5522	5496	5534	5541	5419	5516	5424	5282	5420	5436	5011	5203	5054	5166	5515	5405	5146	5744	6096	5938	4096	6016	6064	5822	5807	5363	4890	5168	5577	5453	5550
3843	4522	4975	4580	5207	5570	5776	5695	5737	5465	5534	5565	5419	5672	5767	5755	5729	5605	5605	5526	5539	5574	5545	5428	5507	5425	5339	5477	5457	5061	5210	5004	5256	5487	5307	5088	5682	6037	5836	4096	5876	5971	5709	5705	5277	4834	5083	5539	5354	5411
2563	4264	4711	4652	5149	5560	5680	5617	5653	5459	5504	5565	5439	5613	5706	5736	5675	5609	5534	5485	5466	5534	5467	5420	5467	5390	5266	5416	5412	4997	5180	4978	5161	5482	5231	4946	5582	5894	5795	4052	5793	5904	5697	5663	5264	4826	5097	5437	5406	5369
3673	4512	4624	4583	5039	5505	5626	5487	5630	5333	5369	5399	5247	5495	5555	5555	5526	5388	5323	5317	5304	5343	5293	5230	5284	5235	5103	5247	5240	4827	5006	4755	5019	5247	5021	4827	5377	5725	5599	3836	5683	5706	5447	5424	5115	4609	4945	5254	5164	5214
2738	4393	4516	4507	5022	5413	5630	5480	5510	5260	5388	5427	5196	5417	5548	5529	5467	5372	5324	5249	5277	5257	5275	5174	5231	5170	5055	5185	5183	4813	4958	4754	4972	5175	5068	4828	5397	5774	5602	3928	5658	5706	5463	5472	5007	4705	4945	5328	5167	5265
2570	4266	4693	4574	5078	5397	5581	5514	5462	5321	5387	5351	5247	5447	5567	5580	5579	5417	5418	5325	5337	5382	5314	5250	5310	5256	5131	5262	5279	4874	5037	4829	5066	5367	5162	4972	5544	5931	5713	3947	5785	5878	5600	5586	5171	4781	5009	5438	5354	5281
2736	4383	4614	4502	5022	5451	5529	5396	5396	5209	5240	5226	5107	5274	5348	5393	5322	5138	5119	5046	5020	5092	5058	4941	5007	4951	4830	4968	4995	4597	4769	4531	4783	5035	4829	4706	5250	5600	5514	3802	5494	5562	5347	5330	4886	4592	4873	5177	5127	5105
3168	4258	4792	4435	5074	5308	5534	5401	5391	5187	5282	5197	5100	5280	5369	5379	5317	5170	5165	5046	5079	5085	5083	5004	5036	5016	4875	5018	4995	4641	4767	4604	4783	5061	4897	4751	5256	5625	5449	3872	5604	5638	5447	5323	4946	4618	4924	5226	5170	5119
2739	4381	4618	4576	5025	5407	5615	5508	5475	5334	5276	5348	5222	5450	5543	5515	5447	5343	5311	5213	5244	5264	5212	5160	5207	5149	5045	5158	5159	4776	4957	4703	5016	5271	5085	4984	5445	5845	5670	4051	5785	5927	5651	5467	5162	4789	5046	5463	5355	5308
2743	4506	4608	4423	4906	5298	5476	5345	5380	5182	5190	5197	4991	5214	5315	5335	5185	5095	5037	4993	5000	5006	4904	4889	4929	4843	4747	4868	4875	4509	4688	4382	4686	4955	4825	4673	5288	5562	5483	3808	5579	5648	5407	5325	5015	4609	4865	5225	5134	5145
2736	4253	4515	4275	4833	5225	5365	5234	5166	4960	4952	4881	4743	4907	4982	4974	4814	4638	4517	4387	4370	4293	4220	4108	4074	3999	3861	3887	3840	2799	3797	3678	3893	4348	4445	4500	5200	5647	5594	3962	5642	5763	5504	5348	5030	4587	4856	5150	5068	5107
2743	4506	4687	4632	4937	5273	5488	5269	5310	4955	4994	4921	4814	5050	5006	5038	4905	4747	4614	4502	4463	4425	4331	4238	4232	4088	3991	4017	3986	3684	3986	3779	4177	4521	4716	4681	5459	6026	5864	4196	5926	6117	5817	5806	5448	4964	5194	5622	5542	5513
2566	4005	4148	4106	4457	4847	4841	4745	4733	4418	4375	4312	4239	4407	4475	4380	4303	4139	3954	3842	3765	3725	3643	2768	2744	2649	3293	3290	3259	3019	3303	2967	3265	3696	3872	4135	4962	5505	5467	3912	5595	5723	5479	5430	5027	4662	4905	5295	5206	5174
2570	4124	4146	4185	4509	4851	4840	4712	4708	4384	4411	4300	4251	4443	4423	4438	4363	4141	3979	3875	3804	3758	3688	2801	2768	2667	3324	3314	3278	3077	2583	3161	2681	3928	4082	4414	5263	5800	5786	4147	5922	6097	5729	5741	5297	4839	5121	5533	5416	5416
2749	4137	4600	4495	4778	5285	5385	5319	5340	5152	5134	5033	4941	5151	5215	5245	5096	4971	4868	4791	4768	4761	4745	4640	4655	4579	4464	4542	4511	4199	4398	4200	4437	4865	4780	4656	5386	5761	5680	3997	5716	5862	5650	5576	5144	4729	5018	5410	5327	5346
2578	4258	4516	4409	5012	5281	5342	5285	5298	5090	5091	5149	5024	5270	5432	5378	5293	5167	5082	5007	5012	5025	4972	4889	4928	4850	4774	4892	4883	4528	4740	4453	4753	5121	5109	5088	5917	6448	6317	4375	6432	6558	6281	6153	5759	5288	5561	6000	5966	5990
3691	4255	4610	4561	4950	5395	5433	5369	5298	5129	5122	5080	5057	5282	5383	5405	5306	5167	5097	5059	5021	5105	5029	4931	4984	4916	4842	4961	4956	4615	4816	4525	4824	5188	5156	5074	5749	6324	6224	4362	6360	6447	6212	6224	5718	5232	5583	5933	5917	5966
2579	4257	4332	4419	4887	5233	5369	5206	5250	4943	5031	4992	4942	5102	5181	5200	5173	5024	4908	4855	4876	4880	4814	4791	4780	4762	4644	4764	4777	4439	4610	4349	4627	4897	4838	4881	5584	5974	5859	4177	6012	6072	5866	5800	5400	4927	5275	5671	5649	5636
2742	4254	4409	4324	4859	5054	5200	5157	5121	4826	4762	4797	4629	4841	4956	4926	4873	4697	4589	4531	4515	4504	4466	4412	4428	4360	4271	4375	4352	4059	4223	4016	4255	4562	4517	4544	5277	5678	5598	3893	5748	5755	5630	5491	5131	4758	5025	5403	5314	5386
2748	4121	4227	4105	4502	4887	4873	4752	4703	4482	4492	4398	4329	4490	4487	4494	4396	4287	4180	4041	3990	4002	3933	3832	3862	3782	3718	3755	3750	2734	3630	2629	3637	3943	4018	4164	4823	5263	5209	3639	5318	5356	5228	5089	4815	4442	4675	5045	4985	5006
2575	4125	4307	4113	4444	4686	4783	4599	4589	4415	4358	4290	4130	4302	4318	4324	4230	4040	3936	3812	3791	3751	3666	3605	3614	2729	2651	2693	2674	3243	2620	3201	2634	3687	3854	3984	4651	5094	5045	3607	5123	5286	5079	5046	4629	4343	4551	4875	4844	4853
2581	4128	4228	4040	4402	4656	4675	4576	4515	4198	4272	4136	4078	4180	4243	4225	4106	3931	3779	3666	3635	3606	2735	2673	2670	2591	3253	3278	3280	3082	3261	3010	3206	3606	3770	3883	4576	5047	5000	3620	5113	5127	5024	4862	4559	4191	4488	4771	4748	4741
3178	4128	4325	4259	4592	4876	4969	4868	4865	4613	4579	4517	4410	4611	4564	4623	4510	4369	4256	4186	4126	4141	4073	3992	4025	3952	3872	3921	3960	3645	3856	3684	3855	4216	4225	4296	4904	5399	5232	3760	5377	5473	5274	5172	4838	4438	4679	5115	5021	5064
3693	4507	4614	4789	5086	5457	5449	5474	5509	5268	5296	5312	5209	5473	5599	5604	5515	5401	5339	5253	5252	5296	5213	5179	5214	5154	5063	5210	5204	4829	5008	4898	5131	5478	5425	5335	6069	6499	6329	4454	6500	6627	6350	6252	5835	5243	5608	6084	6049	6022
3693	4253	4609	4571	4964	5408	5492	5440	5454	5307	5265	5221	5131	5391	5478	5540	5403	5298	5238	5146	5149	5157	5146	5035	5089	5048	4944	5073	5089	4720	4901	4799	5015	5321	5334	5220	5939	6443	6333	4398	6364	6545	6235	6126	5753	5329	5603	6036	5871	5957
2587	4502	4610	4638	5025	5456	5588	5412	5336	5178	5234	5183	5054	5267	5399	5403	5297	5150	5070	4999	4989	4972	4956	4864	4899	4834	4712	4825	4793	4500	4681	4603	4874	5226	5195	5127	5838	6366	6281	4354	6294	6464	6165	6150	5655	5184	5595	5941	5873	5864
2758	4377	4788	4718	5201	5603	5732	5649	5749	5413	5460	5445	5451	5627	5806	5792	5712	5588	5510	5425	5474	5467	5445	5353	5378	5344	5212	5319	5362	4978	5151	5022	5294	5622	5567	5478	6339	6841	6625	4647	6816	6915	6565	6491	6035	5607	5827	6287	6165	6237
2753	4125	4696	4571	5024	5466	5555	5497	5509	5297	5350	5323	5252	5522	5606	5661	5577	5440	5345	5347	5309	5322	5276	5181	5266	5184	5042	5225	5200	4833	5065	4903	5186	5490	5533	5459	6174	6791	6594	4623	6687	6843	6586	6417	6018	5505	5827	6268	6194	6238
3702	4625	4790	4713	5143	5567	5677	5626	5683	5393	5466	5515	5405	5652	5766	5817	5731	5620	5549	5469	5479	5480	5453	5342	5402	5368	5222	5375	5386	4975	5189	5027	5372	5703	5602	5565	6359	6820	6731	4638	6846	6910	6631	6602	6042	5568	5855	6363	6256	6238
2585	4493	4703	4567	5074	5406	5555	5492	5491	5308	5350	5292	5309	5569	5677	5713	5670	5496	5506	5358	5412	5460	5408	5326	5374	5297	5188	5351	5361	4954	5168	4904	5211	5564	5518	5537	6231	6848	6683	4689	6701	6847	6548	6536	6030	5579	5827	6323	6278	6210
2759	4369	4597	4499	4904	5357	5496	5441	5367	5188	5281	5154	5136	5383	5482	5512	5457	5315	5244	5178	5216	5183	5145	5075	5138	5056	4953	5077	5056	4693	4907	4657	4931	5376	5347	5283	6167	6712	6645	4558	6718	6872	6600	6488	6036	5489	5819	6268	6227	6253
2587	3870	4142	4256	4648	4872	4940	4844	4884	4602	4668	4608	4528	4706	4858	4816	4725	4608	4544	4427	4460	4470	4429	4350	4376	4339	4219	4294	4295	4022	4298	4084	4381	4800	4811	4719	5502	6006	5997	4167	6070	6275	5999	5915	5561	5131	5452	5904	5773	5878
3183	4115	4399	4184	4573	4858	5029	4880	4864	4615	4723	4580	4626	4675	4739	4736	4673	4521	4448	4379	4364	4404	4320	4284	4318	4261	4162	4255	4261	3947	4186	3973	4196	4601	4464	4399	5021	5441	5308	3826	5487	5545	5386	5438	5021	4583	4897	5333	5236	5262
2758	4498	4594	4486	5000	5283	5413	5312	5306	4998	5110	5124	4952	5149	5146	5201	5094	4931	4890	4861	4857	4886	4848	4773	4838	4777	4683	4767	4792	4457	4566	4419	4618	4860	4742	4618	5111	5529	5374	3851	5468	5520	5309	5338	4902	4506	4798	5220	5119	5105
2590	4244	4587	4544	4939	5312	5393	5295	5301	5069	5092	5042	4959	5111	5206	5184	5122	4953	4911	4891	4902	4932	4850	4787	4842	4779	4662	4810	4807	4469	4558	4392	4613	4827	4734	4561	5115	5522	5399	3750	5411	5535	5363	5220	4876	4542	4793	5117	5089	5056
3869	4372	4769	4544	5053	5263	5360	5215	5294	5102	5123	5042	4921	5099	5181	5164	5069	4957	4899	4842	4828	4846	4760	4751	4751	4721	4624	4749	4735	4395	4536	4344	4566	4874	4687	4560	5097	5461	5352	3778	5482	5500	5291	5195	4899	4457	4750	5126	5050	5060
3698	4245	4763	4557	5061	5425	5601	5450	5519	5296	5374	5288	5207	5393	5453	5497	5416	5276	5211	5197	5200	5236	5191	5097	5155	5143	4996	5161	5154	4776	4904	4747	4957	5225	4999	4945	5476	5759	5632	3984	5671	5856	5581	5504	5101	4752	4979	5372	5278	5297
3705	4494	4686	4710	5076	5498	5679	5636	5619	5366	5484	5452	5354	5604	5703	5689	5639	5553	5517	5413	5412	5507	5438	5365	5397	5371	5263	5418	5381	4984	5141	4948	5176	5454	5371	5116	5831	6169	6009	4194	6091	6207	5930	5916	5408	4964	5339	5693	5599	5592
2599	4489	4686	4572	5077	5497	5658	5642	5595	5479	5460	5543	5424	5610	5743	5786	5728	5630	5599	5557	5593	5605	5547	5517	5551	5486	5388	5584	5584	5127	5295	5047	5318	5574	5425	5286	5889	6298	6195	4250	6189	6375	6080	5934	5573	5047	5396	5808	5762	5732
2593	4369	4594	4427	4948	5444	5604	5388	5511	5220	5369	5326	5239	5403	5549	5565	5549	5408	5388	5326	5348	5440	5400	5342	5377	5313	5255	5388	5412	4971	5121	4875	5155	5362	5137	4989	5503	5882	5719	3922	5761	5899	5667	5552	5185	4800	5085	5434	5388	5354
3713	4243	4599	4628	5015	5394	5452	5422	5427	5221	5289	5228	5137	5343	5381	5455	5341	5274	5226	5177	5167	5222	5197	5127	5151	5129	5030	5181	5185	4783	4957	4752	4989	5246	5118	4950	5536	6038	5794	4030	5894	6029	5782	5689	5288	4851	5126	5562	5455	5530
2774	4111	4318	4268	4764	5071	5150	5072	5016	4837	4879	4820	4696	4843	4963	4913	4841	4737	4640	4609	4642	4635	4580	4506	4528	4493	4461	4540	4538	4239	4355	4131	4301	4618	4508	4416	4958	5304	5244	3669	5370	5333	5119	5044	4718	4392	4645	5024	4899	4854
2774	4114	4499	4262	4655	5018	5059	4939	4950	4724	4780	4757	4613	4773	4860	4848	4757	4623	4551	4506	4480	4470	4416	4380	4394	4361	4288	4371	4419	4060	4216	4031	4206	4454	4437	4392	4914	5375	5139	3788	5229	5386	5180	5068	4777	4368	4703	5010	4883	4974
2777	4118	4582	4349	4720	5077	5170	5044	5040	4809	4903	4805	4747	4862	4967	4996	4848	4774	4670	4591	4586	4618	4545	4507	4513	4497	4417	4498	4501	4193	4335	4108	4328	4600	4494	4468	4940	5397	5302	3692	5325	5424	5242	5151	4737	4428	4652	4982	4957	4971
2603	4242	4404	4192	4777	5128	5079	5040	5069	4776	4818	4827	4702	4839	4921	4983	4866	4762	4691	4628	4620	4634	4583	4532	4526	4523	4447	4544	4514	4201	4378	4182	4330	4603	4564	4464	5015	5420	5351	3684	5382	5439	5196	5199	4856	4448	4701	4996	4963	4989
2773	4496	4415	4349	4833	5186	5249	5291	5123	4956	4928	5000	4803	4945	5030	5029	4985	4891	4770	4754	4750	4760	4723	4690	4720	4641	4558	4690	4698	4329	4508	4355	4496	4791	4611	4495	5063	5391	5261	3769	5352	5492	5244	5130	4815	4428	4686	4991	4885	4971
2607	4118	4493	4401	4833	5234	5335	5202	5250	5050	5148	5072	4908	5074	5215	5152	5103	4965	4876	4820	4845	4866	4855	4747	4858	4733	4642	4779	4801	4412	4595	4304	4587	4832	4629	4512	5128	5424	5344	3725	5365	5411	5191	5192	4813	4380	4665	5105	4969	4981
2775	4378	4864	4568	5151	5713	5810	5813	5840	5605	5633	5616	5560	5736	5801	5894	5771	5709	5639	5593	5611	5618	5601	5536	5577	5544	5421	5548	5595	5182	5315	5099	5394	5652	5528	5342	6066	6454	6222	4272	6301	6448	6170	6062	5676	5162	5575	5876	5861	5812
2778	4623	4596	4717	5251	5612	5854	5730	5809	5606	5669	5729	5624	5883	5981	6062	6009	5867	5847	5817	5816	5890	5849	5765	5832	5789	5652	5834	5828	5398	5568	5371	5514	5935	5718	5538	6302	6688	6569	4515	6555	6775	6495	6469	5880	5429	5674	6237	6127	6130
2778	4498	4774	4710	5208	5612	5821	5741	5803	5673	5699	5701	5599	5859	5947	6010	5972	5837	5792	5734	5769	5784	5792	5719	5782	5721	5609	5754	5758	5319	5489	5271	5533	5795	5622	5489	6201	6629	6436	4511	6566	6747	6361	6338	5897	5359	5761	6182	6085	6096
3722	4500	4779	4574	5083	5510	5629	5607	5574	5393	5435	5449	5323	5540	5612	5694	5628	5556	5514	5433	5410	5507	5441	5386	5391	5400	5229	5431	5399	4992	5177	4974	5155	5414	5357	5100	5756	6246	6035	4230	6090	6200	5938	5871	5516	5048	5357	5761	5661	5674
2602	4118	4486	4336	4712	5021	5149	5073	5092	4872	4866	4745	4722	4866	4902	4959	4895	4773	4678	4652	4638	4642	4586	4521	4580	4550	4424	4547	4545	4212	4359	4178	4303	4596	4552	4386	4956	5301	5241	3687	5239	5310	5128	5049	4753	4308	4622	4873	4904	4874
3711	4249	4483	4477	4708	5070	5099	5066	5080	4781	4804	4738	4594	4777	4792	4862	4745	4649	4580	4514	4517	4476	4471	4386	4427	4344	4289	4379	4374	4089	4212	4102	4271	4517	4425	4332	4900	5209	5130	3637	5230	5281	5083	5051	4645	4243	4586	4900	4853	4791
2602	3996	4038	4183	4468	4771	4854	4758	4812	4516	4590	4452	4376	4487	4579	4571	4484	4362	4257	4226	4170	4212	4108	4064	4097	3984	3950	4030	4026	3742	3907	3709	3945	4237	4234	4081	4724	5180	5028	3627	5190	5253	4999	4936	4596	4208	4513	4847	4796	4808
2592	3991	4039	3799	4269	4381	4337	4293	4170	3961	3824	3770	3745	3936	3936	3894	3793	3617	2600	3249	3177	3057	2989	2839	2833	2727	2568	2562	2515	2414	2768	2413	2752	2674	4014	4680	6200	7334	7581	5326	7826	8114	7694	7555	7070	6347	6823	7381	7314	7269
2762	3861	4035	3808	4148	4322	4284	4169	4086	3775	3695	3644	3591	3704	3799	3740	3613	2639	3185	3071	3004	2872	2782	2673	2645	2526	2419	2394	2333	2251	2539	2313	2581	3265	3795	4652	6286	7486	7688	5446	8083	8272	7866	7721	7272	6564	7039	7547	7415	7422
3185	3858	4027	3803	4030	4316	4275	4040	4039	3865	3703	3647	2740	3732	3765	3754	2775	2580	3176	3037	2934	2864	2745	2649	2602	2511	2430	2347	2324	2215	2547	2214	2493	3151	3884	4622	6132	7508	7758	5377	8054	8206	7905	7770	7204	6536	6990	7518	7429	7467
2587	3871	4024	3734	4153	4322	4242	4140	4056	3837	3741	3706	2779	3746	3790	3721	3609	2664	3212	3093	3008	2937	2826	2758	2689	2575	2483	2425	2396	2295	2601	2291	2590	3228	3731	4460	5810	6934	7119	4932	7422	7586	7222	7144	6633	6010	6370	6970	6758	6857
3177	3747	4106	3811	4149	4225	4193	4130	3978	3849	3734	3650	3605	3729	3762	3767	3644	2648	3201	3122	3008	2917	2836	2742	2707	2597	2469	2461	2403	2286	2610	2193	2612	3183	3753	4287	5718	6712	6874	4815	7156	7312	6966	6923	6403	5892	6154	6705	6650	6608
2755	3865	3932	3817	4153	4328	4290	4079	4056	3931	3759	3621	3592	3698	3804	3787	3650	2642	3215	3087	3008	2904	2841	2725	2671	2594	2479	2422	2400	2273	2603	2266	2657	3254	3800	4438	5935	7019	7203	5102	7557	7629	7295	7252	6716	6147	6450	7005	6941	6923
2586	3994	4017	3807	4034	4329	4316	4175	4056	3830	3739	3659	3598	3700	3764	3748	3656	2642	3246	3114	3016	2937	2855	2725	2682	2598	2462	2412	2372	2288	2618	2289	2589	3228	3848	4530	5959	7052	7312	5107	7599	7744	7434	7406	6815	6115	6566	7113	7076	7064
2850	3862	3934	3884	4150	4275	4273	4130	4086	3864	3733	3678	3650	3788	3797	3794	3650	2625	3283	3126	3030	2937	2828	2737	2709	2584	2472	2425	2400	2289	2619	2314	2657	3298	3895	4626	6221	7378	7528	5317	7937	8037	7679	7608	7100	6378	6847	7456	7386	7307
2765	3990	4114	3813	4211	4372	4412	4203	4086	3903	3708	3730	2785	3735	3831	3794	3655	2652	3246	3082	2976	2917	2815	2731	2690	2562	2450	2421	2376	2306	2580	2265	2655	3272	3920	4702	6325	7670	7807	5433	8226	8364	8047	7918	7379	6677	7143	7708	7622	7592
3191	3863	3931	3670	4032	4274	4236	4080	4043	3769	3666	3625	2798	3699	3776	3736	3601	2617	3212	3049	2969	2904	2784	2685	2622	2530	2433	2386	2369	2257	2580	2264	2515	3247	3896	4679	6261	7644	7753	5482	8249	8465	8025	7923	7374	6697	6996	7682	7642	7600
3190	3735	4030	3813	4094	4274	4280	4208	4018	3869	3727	3637	2792	3711	3839	3775	3660	2642	3218	3076	2976	2923	2790	2736	2643	2541	2440	2400	2333	2274	2605	2265	2542	3256	3923	4752	6316	7643	7920	5425	8218	8458	8073	7923	7333	6720	7106	7689	7630	7638
3193	3980	3931	3733	4038	4269	4236	4050	4018	3791	3721	3620	3618	3716	3824	3780	3630	2658	3215	3091	2990	2910	2776	2692	2622	2544	2420	2369	2322	2240	2564	2214	2564	3299	3949	4874	6482	7863	8050	5591	8259	8557	8178	8005	7413	6700	7206	7865	7719	7670
3015	3741	4112	3814	4157	4274	4370	4046	4006	3764	3758	3658	2766	3710	3769	3730	3642	2640	3224	3069	2983	2897	2790	2710	2654	2530	2465	2391	2376	2238	2570	2215	2586	3273	3943	4708	6355	7541	7795	5446	8154	8336	8004	7785	7287	6613	7072	7620	7562	7579
2586	3860	4028	3875	4110	4375	4321	4208	4090	3758	3739	3664	2792	3744	3833	3755	3607	2623	3226	3048	3024	2896	2796	2699	2670	2552	2472	2408	2400	2288	2580	2339	2516	3252	3798	4674	6161	7378	7616	5403	7929	8164	7737	7696	7127	6517	6898	7523	7351	7381
2843	3732	3941	3737	4035	4219	4279	4040	4013	3827	3666	3658	3618	3750	3776	3742	3618	2624	3187	3105	3023	2897	2815	2731	2666	2570	2447	2402	2385	2297	2598	2263	2586	3201	3796	4575	5998	7084	7207	5163	7597	7822	7487	7397	6920	6298	6645	7237	7148	7131
3191	3738	4030	3946	4155	4327	4332	4090	4126	3833	3855	3664	3656	3733	3867	3787	3708	2730	3312	3168	3083	3009	2886	2818	2735	2642	2519	2461	2471	2331	2710	2264	2731	2626	3777	4386	5590	6670	6597	4629	6845	7005	6723	6592	6236	5642	5960	6529	6442	6442
3184	3850	3937	3665	3974	4269	4226	4074	3850	3679	3640	2758	2690	3601	3619	3599	2737	3237	3086	2961	2882	2771	2636	2564	2502	2415	2305	2263	2233	2131	2385	2065	2398	2962	2712	4150	5368	6533	6817	4793	7118	7249	6979	6803	6326	5723	6088	6591	6515	6520
3183	3608	3946	3956	4055	4381	4294	4213	4132	3910	3854	3712	3636	3781	3878	3849	3750	2732	2566	3162	3114	3028	2939	2836	2813	2687	2593	2586	2523	2407	2723	2413	2780	2578	3940	4561	5782	6821	6803	4847	7178	7316	7000	6815	6367	5791	6167	6695	6517	6555
3017	3980	4033	3881	4098	4220	4235	4124	4080	3831	3756	3596	2772	3696	3756	3694	3607	2651	3210	3083	3035	2936	2854	2735	2673	2609	2478	2426	2410	2312	2622	2264	2588	3110	2793	4025	5106	5926	6023	4335	6257	6397	6151	6026	5677	5258	5457	5906	5846	5836
3179	3982	3749	3724	4037	4167	4118	4073	3847	3672	3584	2752	2632	2802	2781	2811	2678	3192	3012	2878	2793	2738	2636	2521	2494	2361	2260	2255	2219	2131	2361	2138	2420	3001	2701	4026	5266	6435	6523	4684	6890	7061	6699	6617	6110	5598	5890	6389	6243	6286
2584	3866	4023	3809	4155	4172	4226	3989	3918	3718	3639	2760	2657	2709	3598	2766	2636	3193	2991	2868	2801	2705	2611	2564	2478	2368	2288	2243	2216	2120	2335	2113	2421	2819	2693	4117	5478	6635	6885	4922	7150	7358	7070	6938	6430	5871	6118	6724	6631	6623
3016	3736	3935	3733	4031	4108	4130	4028	3893	3639	3609	2718	2652	2756	2796	2771	2684	3193	3019	2875	2801	2738	2604	2495	2465	2379	2267	2243	2193	2129	2378	2039	2375	2914	2674	4058	5335	6487	6696	4715	6914	7131	6874	6793	6201	5636	5999	6565	6361	6406
3187	4111	3841	3809	3974	4167	4214	4034	3922	3706	2810	2794	2646	2713	2756	2681	2564	3162	3000	2856	2760	2698	2629	2506	2451	2358	2263	2253	2178	2087	2314	2161	2349	2787	3306	3906	5083	6079	6344	4493	6614	6800	6431	6336	5941	5453	5734	6191	6126	6040
3017	3862	4020	3877	4030	4266	4235	3994	3887	3740	3620	2731	2670	2790	3618	2758	2695	3203	3012	2912	2807	2758	2597	2507	2472	2397	2288	2255	2235	2114	2367	2062	2350	3002	2751	4146	5433	6452	6616	4723	6955	7099	6820	6719	6171	5700	6036	6573	6357	6449
3183	3978	3931	3811	4035	4162	4226	3983	3845	3679	3633	2781	2587	2809	2805	2798	2653	3235	3022	2897	2794	2731	2604	2519	2453	2383	2270	2251	2209	2114	2378	2111	2374	2979	2758	4191	5536	6652	7000	4913	7247	7478	7097	6980	6495	5862	6308	6821	6713	6691
2585	3857	3929	3950	4039	4212	4270	3999	3959	3685	3591	2752	2645	2739	2796	2778	2611	3186	3041	2862	2793	2718	2628	2507	2465	2390	2301	2248	2235	2129	2327	2112	2397	2892	2600	4036	5445	6664	6897	4906	7365	7527	7189	7122	6643	6000	6399	6852	6828	6754
3180	3735	3927	3667	4027	4167	4177	3999	3840	3719	3639	2759	2632	2760	2766	2752	2629	3188	2998	2862	2766	2691	2610	2509	2475	2375	2249	2255	2191	2088	2325	2087	2304	2889	2576	4004	5205	6336	6558	4627	6894	7124	6734	6679	6221	5635	5827	6439	6315	6339
2586	3978	4025	3747	4098	4226	4269	4089	4047	3786	3768	3602	3617	3715	3809	3778	3683	2663	3270	3101	3021	2929	2855	2750	2694	2583	2460	2428	2421	2278	2600	2311	2705	2597	3706	4404	5604	6588	6605	4662	6881	7042	6802	6633	6338	5683	6067	6517	6475	6483
2583	3850	4019	3804	4158	4270	4273	4162	4010	3825	3738	3692	3630	3726	3824	3772	3659	2696	3283	3121	3082	2982	2894	2781	2754	2637	2525	2482	2432	2339	2667	2311	2636	2599	3746	4262	5452	6421	6477	4593	6866	6976	6742	6622	6179	5718	6032	6494	6508	6530
3009	3852	4119	3884	4039	4265	4277	4088	3979	3786	3701	3623	3604	3750	3824	3811	3629	2667	3267	3152	3042	2989	2911	2767	2717	2648	2525	2480	2458	2330	2693	2313	2615	3277	3774	4287	5415	6381	6470	4630	6843	6976	6692	6682	6192	5693	6024	6550	6434	6513
3184	3607	3843	3962	4092	4366	4235	4154	4076	3792	3700	3698	3585	3703	3769	3753	3617	2683	3267	3109	3062	2969	2881	2786	2734	2641	2522	2487	2448	2337	2667	2264	2612	3319	3724	4214	5375	6253	6447	4598	6686	6885	6648	6527	6175	5597	5995	6548	6424	6444
3006	3852	3935	3743	4034	4318	4261	3992	4045	3752	3762	3601	2811	3697	3763	3735	3604	2649	3219	3104	3015	2929	2867	2740	2691	2590	2484	2457	2415	2299	2619	2263	2634	3294	3693	4273	5407	6377	6552	4779	6892	7081	6808	6689	6199	5755	6091	6629	6557	6575
2838	3971	4029	3877	4091	4323	4276	4088	4029	3831	3645	3629	3592	3773	3735	3702	3634	2622	3204	3096	3035	2936	2855	2754	2734	2587	2498	2433	2388	2306	2619	2337	2704	3178	3696	4115	5406	6511	6718	4720	6952	7221	6914	6922	6371	5878	6227	6771	6661	6631
3005	3852	3928	3730	3985	4318	4229	4044	4000	3786	3719	3644	2792	3703	3689	3735	2777	2622	3252	3098	3042	2956	2834	2753	2702	2594	2528	2469	2452	2315	2630	2264	2612	3225	3744	4203	5468	6448	6665	4720	6996	7230	6898	6803	6395	5872	6127	6752	6580	6634
2570	3848	3934	3809	4090	4263	4229	4127	3904	3825	3689	3600	2766	3713	3742	3728	3586	2644	3222	3055	2995	2936	2868	2746	2665	2579	2460	2477	2416	2341	2610	2313	2636	3245	3790	4388	5626	6697	6797	4818	7172	7350	7048	6898	6444	5855	6198	6781	6733	6675
2744	3722	4025	3803	4141	4268	4320	4121	4083	3850	3719	3656	2793	3689	3745	3760	3628	2610	3228	3126	3036	2948	2880	2771	2702	2640	2514	2467	2442	2322	2653	2263	2680	3291	3788	4348	5654	6773	6824	4850	7120	7215	6943	6928	6336	5853	6212	6782	6652	6640
2997	3724	3931	3813	3979	4263	4273	4117	4035	3746	3664	3587	2767	3672	3693	3747	2789	2606	3209	3062	2987	2961	2850	2740	2699	2614	2512	2481	2440	2348	2643	2338	2684	3251	3753	4271	5560	6279	6487	4546	6717	6965	6529	6660	6119	5646	5989	6477	6444	6460
2568	3850	4114	3955	4040	4372	4282	4212	4016	3825	3774	3669	3611	3827	3782	3778	3658	2674	3322	3171	3082	3034	2928	2851	2816	2721	2596	2549	2510	2443	2794	2437	2826	2697	3849	4382	5470	6348	6450	4612	6732	6927	6689	6547	6029	5616	5947	6492	6368	6408
3162	3850	4016	3950	4102	4279	4368	4256	4123	3903	3829	3760	3740	3944	3949	3940	3800	3633	2667	3304	3237	3185	3123	3009	2954	2902	2728	2693	2653	2544	2921	2560	2943	3628	4112	4682	5930	6802	6888	4859	7139	7301	7026	6934	6431	5808	6166	6778	6610	6731
2565	4222	4209	4116	4520	4846	4853	4733	4731	4497	4429	4388	4256	4396	4394	4397	4301	4154	4033	3969	3957	3951	3869	3822	3802	3749	3662	3760	3704	2717	3627	2761	3703	3968	4024	4129	4720	5235	5291	3674	5345	5421	5204	5185	4893	4537	4694	5121	4981	5063
3164	4165	4026	4075	4490	4777	4807	4642	4646	4424	4395	4324	4173	4252	4278	4264	4146	4034	3923	3857	3860	3825	3791	3709	3729	3669	3601	3678	3648	2656	2786	2640	2798	3768	3736	3751	4254	4666	4617	3326	4736	4805	4602	4579	4347	3986	4186	4557	4463	4503
2995	4108	3844	4035	4460	4708	4762	4552	4562	4351	4362	4261	4090	4108	4163	4131	3992	3915	3813	3745	3764	3700	3713	3596	3657	3589	2772	3594	3593	2595	2713	3287	2662	2800	2681	2606	3789	4097	3944	2978	4127	4190	4000	3974	3802	2667	3679	3994	3946	3944
2736	4366	4506	4298	4884	5249	5248	5066	5114	4909	4932	4836	4610	4763	4740	4694	4614	4481	4384	4276	4276	4261	4219	4132	4164	4106	4011	4089	4107	3799	3964	3647	3862	3927	3883	3705	4151	4484	4299	3134	4385	4396	4261	4305	3987	3748	3948	4223	4236	4173
3151	3979	4199	3957	4333	4535	4521	4431	4335	4134	4037	3977	3859	3995	4052	3996	3852	3750	3620	2758	2738	2687	2619	2570	3317	3255	3177	3229	3203	3022	3176	2884	3070	2740	3734	4039	4776	5472	5466	3891	5592	5776	5487	5390	5071	4671	4926	5302	5299	5247
2730	3846	4101	3886	4210	4467	4453	4295	4198	3988	3864	3807	3726	3929	3958	3944	3815	3608	2657	3300	3198	3138	3033	2969	2906	2821	2688	2683	2618	2505	2796	2434	2868	2776	4066	4697	6077	7050	7148	4990	7450	7597	7232	7160	6611	6055	6410	6970	6839	6873
3319	3846	4190	3876	4090	4462	4372	4205	4198	3903	3822	3687	3757	3859	3979	3912	3832	3629	2672	3279	3225	3124	3020	2943	2896	2788	2699	2632	2614	2496	2827	2509	2799	2753	4136	4657	5907	6930	6947	4876	7315	7357	6986	6915	6439	5851	6166	6708	6655	6665
3154	3970	4024	4034	4333	4590	4655	4435	4473	4215	4215	4125	4006	4200	4250	4207	4156	3977	3862	3726	3715	3692	3643	2777	2787	2714	2574	2637	2604	3181	2651	3155	2721	3942	4173	4347	5142	5833	5846	4027	5966	5973	5755	5712	5272	4847	5142	5538	5392	5518
2719	4102	4115	4048	4458	4698	4810	4553	4555	4409	4399	4294	4108	4343	4362	4328	4252	4125	4054	3988	4000	3989	3956	3914	3937	3900	3826	3888	3918	3633	3807	3678	3850	4137	4021	3984	4453	4749	4731	2580	4814	4901	4674	4673	4339	4024	4255	4594	4504	4535
3144	3973	4013	4034	4330	4596	4661	4525	4460	4271	4227	4121	4019	4152	4173	4155	4073	3946	3892	3806	3800	3765	3731	3699	3706	3649	2812	3625	3651	2658	3613	2615	2779	3920	3895	3798	4287	4613	4585	3195	4557	4704	4511	4476	4158	3863	4119	4382	4334	4399
3146	3976	4015	3968	4392	4543	4651	4476	4384	4147	4167	4046	3917	4033	4084	4111	3971	3800	3718	3621	2797	2766	2742	2641	2620	3302	3257	3285	3255	3082	3317	3009	2585	3727	3799	3857	4512	4913	4900	2723	4953	5055	4861	4768	4410	4088	4378	4691	4655	4642
3142	3968	4196	4167	4285	4499	4656	4453	4461	4158	4172	4093	3904	4034	4078	4046	3937	3823	3721	3646	3625	3646	2808	2741	2762	2727	2636	2716	2720	3245	2627	3208	2586	3610	3630	2815	4043	4362	4341	3061	4393	4382	4261	4161	3953	3654	3780	4177	4099	4133
3311	3970	4111	3956	4322	4487	4516	4358	4342	4071	4025	3941	3815	3932	3913	3917	3780	3656	2781	2721	2682	2654	2583	3305	3272	3208	3124	3176	3176	2961	3185	2986	3189	2767	2737	2756	3932	4275	4259	3014	4266	4376	4125	4103	3872	3596	3809	4039	4032	4011
2969	3715	4020	3876	4094	4419	4367	4129	4020	3873	3774	3692	2804	3676	3652	3633	2775	2562	3244	3124	3080	3019	2927	2841	2870	2752	2647	2668	2645	2510	2689	2414	2666	3013	3249	3584	4293	4936	4921	2748	5038	5178	4909	4860	4571	4219	4414	4796	4699	4691
2973	3719	3829	3730	3962	4263	4141	4073	3895	3696	2805	2717	2625	2783	2749	2724	2614	3202	3012	2863	2778	2709	2617	2518	2455	2376	2262	2220	2186	2105	2314	2113	2352	2888	2614	4106	5439	6603	6803	4799	7060	7249	6936	6853	6370	5780	6119	6600	6502	6460
2981	4097	4101	3801	4080	4219	4270	4000	3962	3741	3615	2702	2663	2790	3648	3614	2703	3242	3103	2933	2845	2762	2662	2554	2495	2393	2293	2284	2215	2131	2407	2114	2401	3080	3674	4423	5772	7128	7310	5148	7553	7816	7461	7390	6753	6143	6594	7086	6963	7006
3158	3722	4013	3800	3975	4111	4040	3960	3888	3707	2785	2731	2612	2743	2765	2696	2627	3162	2984	2851	2789	2696	2586	2492	2470	2382	2273	2251	2240	2118	2376	2114	2311	2923	2568	4046	5308	6267	6418	4593	6691	6951	6591	6541	6083	5474	5853	6320	6243	6284
2725	3973	3923	3667	3961	4160	4178	4029	3959	3613	2779	2747	2600	2696	2716	2704	2580	3127	2984	2847	2751	2682	2579	2506	2454	2353	2275	2244	2208	2085	2314	2041	2307	2802	3213	3766	4905	5853	6088	4303	6349	6562	6246	6223	5738	5279	5598	6112	6051	5998
2979	3736	3831	3587	3910	4115	4183	3994	3852	3702	2792	2696	2645	2726	3603	2792	2663	3246	3034	2921	2836	2735	2656	2563	2516	2382	2293	2246	2242	2145	2443	2164	2423	3017	2714	4080	5147	6184	6284	4456	6617	6697	6393	6342	5881	5354	5769	6182	6075	6127
3327	3850	3919	3738	4018	4169	4216	4033	3918	3747	3640	2713	2690	3592	3691	3614	2716	3277	3097	2961	2899	2781	2693	2617	2537	2451	2347	2288	2272	2180	2466	2237	2539	3120	3645	4215	5382	6302	6482	4597	6732	6855	6516	6474	5966	5455	5765	6226	6116	6182
3316	3982	4013	3813	4099	4317	4279	4084	3930	3713	3658	3591	2702	3652	3755	3712	3591	2620	3216	2996	2966	2849	2770	2625	2614	2482	2383	2351	2327	2206	2514	2262	2586	3186	3776	4354	5596	6649	6869	4796	7117	7278	6948	6876	6321	5693	6133	6640	6526	6519
3317	4110	4187	4176	4549	4782	4885	4714	4653	4395	4380	4289	4186	4357	4412	4411	4315	4138	3964	3891	3818	3747	3676	2803	2796	2676	3300	3315	3261	3036	3291	3247	2682	3960	4060	4208	5138	5742	5821	4095	5949	6028	5718	5787	5305	4870	5124	5585	5482	5465
3146	3735	4012	3814	4146	4410	4359	4203	4038	3934	3811	3677	3623	3706	3761	3764	3639	2665	3272	3121	3045	2941	2872	2727	2722	2582	2525	2466	2412	2318	2617	2359	2703	3213	3664	4160	5336	6183	6410	4592	6615	6850	6627	6462	5968	5536	5833	6271	6140	6177
3143	3978	3998	3951	4144	4465	4487	4320	4254	4011	3976	3866	3783	3908	3916	3874	3722	2798	2617	3263	3202	3133	3033	2951	2916	2842	2748	2728	2692	2546	2738	2750	3025	2671	3803	4250	5252	6133	6231	4440	6470	6625	6377	6330	5846	5297	5649	6107	6070	6106
3152	3976	4101	3875	4248	4372	4487	4326	4218	4007	3884	3810	3712	3821	3822	3763	3604	2694	3315	3197	3113	3034	2938	2841	2832	2720	2614	2588	2548	2452	2631	2483	2724	3217	2741	3849	4800	5614	5767	4106	5977	6119	5859	5865	5402	4960	5256	5734	5623	5643
3325	3980	4185	3952	4362	4514	4526	4389	4309	4004	3975	3892	3854	3923	4024	3967	3903	3677	2729	2599	3311	3265	3145	3076	3031	2937	2811	2812	2790	2634	2820	2554	2836	2602	3846	4459	5705	6856	7017	4912	7300	7440	7032	7001	6408	5902	6223	6776	6638	6625
2724	3850	3913	3728	4018	4211	4221	3993	3979	3741	3681	2806	2701	3659	3705	3713	3620	2618	3162	3055	2954	2875	2792	2656	2618	2549	2450	2393	2386	2278	2530	2187	2511	3093	3713	4304	5652	6825	7000	4928	7274	7479	7105	6972	6476	5899	6309	6771	6659	6591
3152	3855	4095	3727	4079	4216	4248	4072	3996	3668	3645	2749	2637	2814	3611	3596	2732	3242	3052	2927	2838	2737	2648	2541	2486	2397	2280	2273	2230	2150	2409	2113	2417	2977	3590	4241	5630	6877	7015	4998	7397	7527	7165	7111	6533	5972	6275	6829	6693	6751
2977	3611	3922	3660	4069	4210	4263	3988	3877	3635	2802	2720	2625	2797	3594	3590	2679	3220	3058	2887	2790	2737	2590	2524	2461	2375	2265	2232	2190	2132	2344	2088	2392	2977	2774	4266	5688	6828	7174	5044	7571	7609	7288	7182	6694	6081	6427	6902	6906	6782
2979	3735	3829	3801	4084	4216	4171	3915	3918	3669	2784	2680	2570	2714	2762	2692	2608	3171	2982	2871	2723	2671	2566	2488	2441	2340	2269	2232	2193	2084	2326	2088	2372	2888	2642	4096	5330	6532	6801	4912	7049	7349	6991	6865	6384	5842	6181	6721	6564	6575
3154	3856	4006	3876	4021	4219	4167	3921	3954	3635	3602	2714	2625	2727	2728	2757	2570	3121	2976	2813	2743	2678	2560	2486	2423	2315	2241	2212	2188	2098	2293	2064	2349	2818	2571	3880	5159	6116	6266	4523	6645	6734	6436	6424	5985	5413	5770	6203	6084	6118
2985	3736	3909	3655	3954	4151	4124	3989	3877	3629	2736	2687	2593	2738	2758	2751	2626	3148	2945	2828	2742	2679	2565	2512	2432	2332	2242	2218	2174	2081	2310	2113	2323	2981	2709	4205	5591	6792	6898	4950	7222	7427	7084	6956	6474	5815	6189	6789	6626	6658
3156	4102	3918	3732	4078	4166	4134	4113	3919	3646	3609	2663	2606	2726	2753	2757	2638	3189	2973	2849	2720	2692	2578	2469	2434	2376	2273	2217	2189	2097	2318	2113	2325	2865	2592	4022	5443	6599	6805	4875	7200	7335	7047	6947	6357	5857	6151	6670	6588	6641
2977	3728	4003	3871	3953	4206	4087	4057	3793	3662	2798	2667	2580	2778	2800	2784	2612	3223	2988	2855	2751	2712	2626	2484	2431	2365	2262	2201	2181	2111	2345	2088	2324	2993	3615	4291	5673	6867	7046	5031	7427	7576	7202	7118	6560	6026	6275	6906	6768	6697
2578	4142	4413	4488	4777	5136	5192	5113	5043	4842	4829	4798	4726	4859	4890	4884	4775	4651	4535	4474	4476	4459	4430	4331	4381	4293	4206	4308	4317	4015	4179	4007	4230	4407	4400	4347	4898	5201	5095	3585	5137	5260	5058	5037	4683	4355	4493	4841	4824	4857
2742	4260	4419	4203	4657	5019	5154	4984	4935	4736	4767	4700	4623	4752	4820	4748	4674	4581	4483	4374	4395	4386	4322	4281	4285	4235	4123	4227	4217	3932	4087	3958	4114	4408	4263	4262	4822	5189	5066	2801	5117	5197	5054	5036	4618	4295	4594	4901	4834	4889
2750	4262	4597	4346	4899	5128	5197	5113	5127	4861	4871	4712	4661	4835	4951	4884	4805	4653	4568	4499	4449	4459	4430	4328	4374	4322	4216	4313	4326	4030	4184	3959	4278	4480	4460	4432	5034	5417	5341	3802	5420	5462	5234	5275	4813	4443	4724	5139	5071	5051
2570	4015	4507	4342	4719	5031	5154	5084	5019	4816	4840	4803	4655	4819	4894	4872	4770	4610	4550	4436	4435	4433	4405	4333	4340	4293	4178	4279	4291	3989	4152	4032	4209	4506	4478	4385	4968	5337	5236	3733	5294	5530	5217	5197	4885	4413	4679	5030	4973	4981
3169	4140	4329	4280	4776	4981	5095	5028	5007	4758	4724	4630	4520	4663	4723	4744	4638	4465	4376	4329	4314	4340	4212	4136	4193	4114	4032	4128	4111	3818	4008	3858	3995	4311	4215	4217	4840	5146	4958	3619	5114	5217	5015	5018	4667	4241	4485	4900	4817	4800
2750	4264	4422	4269	4779	5026	5143	4938	4918	4691	4730	4652	4566	4674	4686	4705	4595	4418	4345	4256	4256	4228	4163	4086	4090	4079	3971	4039	4063	3751	3924	3734	3945	4193	4185	4052	4697	5170	5063	3685	5082	5232	5033	4970	4644	4359	4572	4906	4834	4820
2567	4386	4410	4269	4727	5177	5238	5146	5085	4888	4852	4818	4700	4847	4960	4951	4845	4721	4629	4542	4555	4525	4463	4459	4425	4400	4264	4391	4379	4079	4223	4032	4210	4507	4502	4474	5033	5449	5362	3828	5430	5550	5320	5273	4956	4532	4767	5191	5036	5132
2745	4398	4416	4431	4846	5304	5399	5263	5294	5059	5030	5030	4942	5135	5226	5232	5186	5042	4932	4825	4880	4888	4845	4740	4753	4740	4612	4712	4712	4367	4547	4284	4502	4894	4802	4761	5383	5888	5779	3940	5746	5887	5699	5696	5256	4806	5090	5446	5408	5385
2574	4264	4514	4355	4788	5249	5307	5297	5191	4997	5053	4945	4844	5108	5181	5173	5051	4923	4862	4773	4755	4783	4725	4663	4669	4660	4517	4643	4642	4256	4485	4136	4410	4664	4570	4673	5275	5650	5559	3895	5659	5742	5543	5367	5048	4642	5001	5283	5229	5286
2743	4271	4417	4346	4720	5137	5244	5161	5102	4845	4919	4845	4729	4899	4983	4999	4865	4736	4627	4547	4555	4532	4455	4378	4416	4347	4271	4341	4355	4056	4185	4032	4141	4440	4535	4469	5126	5618	5474	3850	5566	5689	5477	5390	5003	4649	4908	5222	5218	5225
2565	3996	4227	4175	4391	4677	4684	4743	4538	4325	4245	4175	4111	4243	4306	4262	4134	3983	3884	3732	3685	3707	2809	2727	2726	2646	3288	2570	3305	3101	3282	3029	3147	3596	3850	4106	4991	5726	5773	4101	5948	6093	5812	5734	5380	4881	5195	5593	5507	5512
3153	3750	4131	3747	4029	4221	4196	4045	3965	3718	3607	2790	2646	3640	3605	2761	2624	3209	3037	2898	2835	2775	2637	2570	2533	2451	2340	2300	2267	2166	2414	2194	2399	2920	3298	3865	5068	6020	6145	4305	6323	6555	6238	6158	5734	5348	5612	6009	5942	5966
3326	4008	3960	3829	4154	4335	4326	4135	4043	3860	3694	3643	2755	3653	3705	3672	2808	2586	3162	3039	2958	2848	2776	2672	2645	2519	2437	2435	2381	2269	2500	2218	2493	3057	3640	4244	5525	6539	6680	4722	6960	7098	6809	6697	6138	5699	6066	6475	6398	6376
3155	3999	4141	4095	4320	4662	4626	4445	4373	4130	4086	3989	3836	3986	4051	4050	3913	3722	2772	2645	3326	3290	3173	3056	3031	2918	2810	2795	2777	2626	2839	2562	2887	2657	3777	4289	5403	6252	6380	4498	6592	6646	6385	6206	5832	5297	5586	6041	5905	5907
3327	3880	4054	3894	4153	4285	4213	4180	4066	3806	3707	3680	3594	3691	3777	3775	3660	2647	3239	3066	3001	2940	2824	2728	2673	2558	2460	2429	2395	2269	2616	2223	2547	3235	3821	4449	5665	6541	6622	4620	6799	6922	6680	6536	5974	5533	5797	6265	6188	6176
3322	3756	4057	3898	4282	4446	4494	4398	4293	4028	4019	4033	3936	4106	4124	4102	3961	3831	3713	2778	2742	2713	2638	3318	3312	3199	3102	3122	3103	2909	3225	2968	2566	3726	3992	4302	5108	5814	5724	4055	5885	6040	5767	5759	5406	4976	5248	5713	5630	5574
3159	4130	4328	4065	4587	4980	4974	4863	4859	4685	4717	4746	4581	4780	4868	4825	4771	4649	4573	4469	4467	4484	4411	4338	4369	4271	4151	4231	4194	3936	4238	3987	4263	4748	4732	4778	5381	5880	5806	4088	5949	5977	5785	5700	5338	4935	5301	5642	5494	5528
2735	4521	4531	4729	5158	5678	5781	5705	5779	5538	5619	5658	5534	5763	5946	5986	5938	5798	5748	5702	5732	5765	5733	5650	5726	5601	5458	5625	5618	5224	5403	5105	5379	5727	5554	5340	6022	6397	6241	4340	6268	6400	6164	6035	5628	5097	5414	5820	5718	5771
2562	4142	4616	4654	5092	5521	5684	5671	5731	5471	5576	5577	5444	5757	5849	5915	5794	5757	5681	5627	5652	5699	5679	5573	5646	5583	5429	5596	5600	5170	5332	5055	5261	5586	5386	5195	5832	6256	6074	4264	6142	6213	5998	5897	5472	5069	5322	5759	5634	5698
2736	4758	4798	4656	5212	5624	5814	5666	5828	5520	5577	5559	5451	5685	5830	5806	5746	5657	5602	5539	5553	5594	5570	5490	5527	5483	5387	5501	5507	5090	5226	5003	5211	5485	5286	5029	5647	5933	5842	4100	5856	5976	5761	5675	5284	4848	5118	5494	5412	5483
2563	4392	4791	4652	5201	5516	5728	5656	5744	5492	5565	5565	5408	5625	5742	5729	5675	5593	5516	5485	5465	5528	5454	5399	5433	5400	5269	5386	5417	4982	5139	4905	5117	5386	5172	4948	5523	5874	5697	3961	5806	5972	5692	5567	5210	4882	5039	5472	5415	5345
2566	4392	4886	4730	5254	5456	5626	5561	5594	5345	5497	5427	5234	5594	5561	5613	5567	5382	5354	5348	5312	5369	5287	5223	5250	5207	5089	5241	5246	4825	5010	4706	5015	5264	5087	4871	5439	5783	5630	3823	5690	5788	5494	5442	5161	4635	4946	5369	5232	5289
2738	4633	4533	4654	5031	5505	5668	5525	5527	5311	5418	5427	5253	5457	5533	5581	5537	5370	5336	5271	5271	5303	5280	5197	5225	5167	5057	5175	5172	4798	4968	4729	4971	5179	5110	4889	5412	5814	5667	3941	5690	5783	5576	5539	5107	4755	5012	5341	5301	5282
3677	4510	4515	4574	5020	5348	5614	5458	5426	5248	5381	5317	5221	5481	5572	5554	5548	5415	5393	5321	5325	5395	5344	5258	5336	5247	5136	5282	5306	4883	5035	4851	5062	5385	5161	4991	5586	5986	5795	4079	5881	5951	5776	5730	5306	4784	5119	5497	5384	5416
3166	4387	4711	4569	5026	5407	5534	5486	5474	5205	5301	5267	5171	5370	5434	5482	5386	5296	5257	5170	5159	5244	5193	5077	5148	5116	4997	5128	5139	4770	4913	4656	4882	5155	4957	4791	5274	5714	5555	3940	5600	5701	5486	5462	5024	4719	4959	5235	5265	5192
2742	4382	4699	4644	4959	5455	5582	5514	5432	5266	5337	5266	5145	5374	5428	5457	5406	5271	5220	5170	5202	5171	5166	5090	5118	5113	4975	5121	5095	4734	4860	4653	4899	5198	4949	4768	5333	5720	5583	3900	5681	5686	5494	5431	5078	4622	4895	5273	5255	5198
2571	4261	4799	4643	5082	5455	5539	5440	5522	5322	5312	5449	5228	5422	5506	5535	5489	5337	5287	5238	5223	5283	5248	5165	5203	5142	5071	5165	5168	4790	4953	4728	4946	5292	5019	4871	5465	5842	5649	3953	5731	5826	5570	5521	5160	4729	4951	5395	5249	5284
2743	4386	4523	4499	5029	5361	5443	5396	5356	5221	5337	5259	5100	5290	5355	5367	5251	5179	5110	5045	5054	5072	5001	4953	4981	4918	4830	4965	4972	4583	4754	4555	4734	4941	4898	4654	5206	5570	5480	3795	5527	5604	5407	5312	4962	4562	4835	5198	5087	5152
3168	4125	4430	4418	4837	5098	5208	5132	5111	4866	4854	4793	4640	4869	4909	4922	4762	4603	4480	4363	4314	4260	4172	4092	4070	3978	3855	3882	3838	2808	3821	2669	3696	4223	4296	4465	5197	5710	5611	3999	5746	5830	5531	5414	5113	4725	4944	5218	5168	5186
2574	4262	4332	4418	4709	5083	5160	5077	5100	4832	4908	4830	4724	4943	4994	5025	4900	4737	4596	4537	4476	4471	4376	4312	4294	4168	4083	4113	4091	3809	4091	3617	3941	4519	4622	4771	5644	6259	6079	4294	6207	6401	6080	5938	5533	5145	5376	5826	5780	5724
2998	4129	4258	4056	4428	4739	4773	4720	4632	4456	4418	4391	4274	4487	4522	4509	4452	4296	4143	4061	4004	4009	3954	3843	3865	3809	3653	3701	3719	2710	3753	2605	3618	4060	4307	4463	5304	5931	5793	4204	5962	6113	5847	5776	5382	4949	5230	5697	5548	5568
2570	4008	4256	4132	4370	4787	4783	4777	4721	4462	4466	4341	4332	4571	4576	4587	4495	4363	4204	4117	4072	4048	4019	3879	3895	3806	3684	3728	3719	2746	3786	3276	3596	4128	4372	4561	5452	6097	6041	4302	6174	6323	6039	6003	5540	5172	5382	5879	5722	5748
2746	4381	4499	4495	4888	5227	5364	5161	5281	5000	4993	4951	4820	5073	5069	5103	4977	4858	4752	4651	4612	4603	4560	4466	4471	4410	4264	4359	4311	3991	4207	3931	4185	4523	4531	4437	5092	5498	5359	3747	5465	5492	5340	5270	4894	4494	4748	5109	5066	5142
2749	4262	4596	4281	4950	5188	5375	5217	5262	5057	5103	5124	4986	5204	5352	5400	5256	5147	5054	4963	4997	5012	4918	4874	4884	4823	4703	4829	4817	4460	4663	4521	4700	5104	5040	5010	5778	6260	6190	4296	6205	6351	6065	5988	5624	5085	5487	5792	5788	5767
2752	4135	4686	4423	4888	5336	5428	5245	5262	5078	5110	5074	5018	5270	5331	5367	5304	5153	5079	4961	4981	5019	4951	4865	4911	4852	4749	4844	4841	4517	4718	4498	4750	5067	5080	5129	5908	6440	6279	4427	6469	6514	6320	6212	5783	5249	5665	6041	5966	6004
2581	4141	4505	4415	4830	5174	5235	5200	5172	4958	4926	4894	4827	4965	5026	5031	5001	4812	4743	4659	4692	4675	4599	4588	4589	4546	4452	4563	4570	4266	4396	4199	4367	4708	4737	4687	5311	5757	5631	3974	5779	5831	5708	5621	5273	4800	5124	5460	5436	5398
3171	4130	4236	4043	4459	4799	4851	4780	4727	4416	4406	4419	4264	4393	4467	4433	4357	4149	4023	3978	3901	3903	3837	3741	3750	3681	3606	3686	3619	2641	3598	3279	2766	3887	3957	4125	4818	5337	5251	3685	5307	5381	5188	5150	4808	4462	4662	5072	4939	4996
2569	3874	4130	3962	4273	4579	4605	4397	4326	4127	4069	3967	3919	4066	4096	4111	3970	3830	3653	2717	2621	2646	3286	3230	3184	3082	3010	3001	3003	2818	3028	2733	2962	2641	3652	3916	4704	5385	5432	3822	5421	5491	5251	5160	4836	4476	4710	5108	4985	4986
2567	4001	3960	4103	4277	4540	4568	4436	4290	4134	4008	3995	3854	4079	4102	4090	3911	3711	3595	2695	2614	3309	3243	3177	3100	3012	2932	2923	2931	2743	2952	2710	2849	3321	3598	3930	4737	5278	5239	3754	5404	5459	5174	5142	4745	4413	4617	4971	4948	4888
2747	4124	4148	4112	4463	4740	4756	4571	4551	4253	4223	4230	4098	4180	4239	4226	4096	3908	3769	3674	3650	3586	2757	2676	2672	2578	3261	3274	3279	3064	3241	3035	3229	2789	3720	3789	4393	4840	4843	2714	4841	4926	4751	4676	4362	4051	4315	4595	4579	4565
3176	4240	4317	4188	4697	4988	5072	4977	4952	4709	4713	4567	4527	4681	4734	4713	4646	4474	4352	4313	4256	4246	4180	4098	4125	4060	3951	4009	4018	3708	3903	3820	4064	4346	4392	4412	5045	5489	5336	3922	5525	5608	5369	5185	4928	4528	4784	5177	5130	5156
2754	4499	4783	4695	5168	5467	5542	5420	5452	5263	5332	5312	5191	5406	5531	5584	5456	5320	5276	5157	5199	5223	5168	5103	5160	5099	4995	5115	5129	4764	4887	4762	5011	5348	5306	5232	5979	6510	6291	4495	6476	6593	6308	6213	5787	5275	5679	6063	5998	5886
3688	4377	4693	4633	5059	5471	5547	5480	5572	5314	5344	5315	5203	5484	5571	5590	5510	5403	5334	5281	5243	5263	5246	5175	5202	5191	5072	5173	5196	4825	4997	4789	5040	5449	5314	5220	6016	6452	6342	4454	6428	6574	6241	6229	5841	5307	5607	6039	5889	5994
4031	4494	4686	4562	5111	5471	5628	5538	5495	5335	5332	5381	5190	5409	5568	5559	5485	5353	5272	5159	5239	5210	5167	5082	5162	5102	4984	5124	5089	4766	4864	4739	5061	5374	5287	5192	5871	6369	6288	4340	6289	6512	6225	6207	5693	5244	5557	5963	5938	5921
3694	4497	4682	4690	5173	5471	5752	5549	5603	5341	5393	5404	5338	5546	5659	5677	5603	5487	5385	5288	5342	5355	5337	5253	5241	5207	5108	5229	5259	4848	4998	4838	5106	5487	5378	5330	6040	6498	6372	4495	6479	6598	6325	6242	5893	5358	5614	6098	5969	6010
2585	4373	4696	4637	5129	5588	5749	5617	5721	5491	5527	5577	5458	5700	5806	5879	5750	5617	5591	5525	5522	5586	5513	5414	5513	5462	5317	5488	5466	5068	5227	5067	5354	5634	5598	5412	6212	6727	6548	4530	6659	6804	6500	6410	5995	5467	5778	6319	6141	6223
3705	4501	4785	4646	5200	5660	5720	5728	5719	5482	5533	5575	5489	5798	5911	5942	5865	5787	5686	5621	5655	5685	5637	5553	5603	5573	5426	5604	5594	5154	5378	5195	5413	5788	5619	5616	6321	6804	6727	4654	6784	6953	6657	6555	6066	5505	5898	6355	6249	6279
2583	4253	4874	4576	5084	5504	5759	5610	5630	5393	5558	5481	5418	5757	5838	5875	5812	5733	5692	5608	5642	5698	5659	5539	5606	5539	5448	5603	5589	5194	5388	5100	5418	5767	5741	5552	6383	6868	6721	4682	6794	6895	6732	6584	6100	5635	5900	6443	6366	6317
2754	4253	4525	4647	5080	5503	5625	5530	5539	5285	5392	5368	5359	5592	5753	5810	5765	5613	5564	5492	5521	5533	5489	5401	5488	5426	5308	5477	5439	5067	5290	5002	5305	5678	5584	5518	6403	6893	6805	4791	6909	7030	6761	6602	6155	5586	6000	6402	6371	6349
2590	4122	4324	4199	4710	5028	5246	5154	5141	4956	4993	4843	4848	5042	5131	5107	5044	4925	4868	4829	4849	4866	4858	4807	4822	4773	4674	4776	4779	4471	4720	4403	4707	5122	5041	4921	5629	6106	5997	4112	6048	6227	5933	5926	5603	5101	5466	5891	5875	5902
3186	3987	4133	4184	4463	4848	4857	4785	4720	4563	4546	4488	4395	4508	4559	4561	4476	4358	4284	4170	4167	4146	4108	4051	4087	4014	3923	3994	3991	3719	3968	2790	3916	4255	4239	4287	4955	5331	5249	3764	5403	5578	5302	5402	4980	4570	4910	5373	5236	5228
2590	4374	4501	4482	4824	5204	5220	5099	5031	4867	4822	4790	4703	4821	4811	4801	4701	4603	4530	4447	4435	4417	4393	4328	4374	4310	4194	4290	4306	3984	4121	3926	4124	4388	4271	4211	4712	5039	4956	2787	5054	5092	4939	4962	4562	4170	4481	4845	4721	4752
2753	4120	4413	4258	4767	5009	5054	4973	4996	4687	4737	4684	4517	4681	4732	4690	4577	4475	4387	4322	4331	4305	4242	4176	4243	4165	4061	4194	4172	3895	4012	3756	3943	4204	4138	4038	4533	4787	4786	2606	4733	4920	4761	4652	4379	4040	4328	4650	4585	4603
2586	4248	4502	4268	4767	5019	5151	4973	4964	4717	4767	4709	4510	4672	4697	4734	4633	4497	4412	4352	4361	4351	4265	4259	4255	4236	4120	4251	4204	3941	4086	3760	3928	4242	4132	4032	4599	4874	4813	2654	4898	4914	4792	4800	4423	4119	4349	4706	4578	4618
2584	4249	4412	4490	4894	5180	5391	5303	5314	5095	5166	5119	5015	5152	5220	5230	5151	5033	4955	4941	4940	4952	4939	4834	4911	4857	4770	4899	4900	4551	4678	4454	4636	4885	4732	4607	5128	5509	5342	3833	5471	5567	5321	5265	4804	4559	4760	5136	5118	5079
2763	4374	4681	4643	5080	5449	5707	5507	5517	5321	5447	5386	5245	5474	5564	5611	5573	5435	5376	5285	5323	5355	5304	5264	5299	5263	5143	5267	5290	4899	5051	4874	5036	5363	5213	5065	5628	6104	5879	4116	5985	6068	5807	5755	5336	4967	5224	5578	5529	5516
3704	4253	4682	4706	5082	5453	5539	5563	5589	5406	5473	5424	5347	5516	5646	5669	5638	5486	5480	5459	5466	5480	5432	5408	5443	5382	5270	5443	5437	5010	5189	4924	5132	5476	5324	5207	5786	6233	6035	4177	6138	6207	5964	5844	5504	4999	5309	5706	5642	5638
3196	4369	4590	4704	4900	5390	5463	5427	5517	5260	5332	5333	5213	5427	5549	5578	5479	5402	5367	5316	5377	5401	5355	5329	5364	5324	5240	5364	5362	4965	5114	4875	5108	5358	5114	4881	5441	5798	5665	3933	5766	5822	5656	5504	5179	4763	5005	5447	5334	5388
3879	4371	4687	4485	5015	5386	5619	5382	5433	5260	5369	5257	5182	5373	5466	5443	5412	5334	5268	5223	5209	5269	5239	5199	5217	5188	5081	5237	5228	4816	4976	4823	5009	5309	5182	4946	5564	5967	5889	4161	5974	6019	5776	5707	5329	4890	5199	5629	5478	5554
3707	4111	4402	4401	4702	5071	5193	5101	5058	4914	4922	4858	4766	4890	5020	4991	4905	4807	4725	4690	4699	4714	4630	4589	4623	4596	4504	4618	4617	4289	4407	4228	4394	4689	4580	4482	5027	5335	5288	3690	5414	5347	5271	5128	4783	4429	4666	5044	4908	4988
2769	4122	4490	4329	4760	5008	5134	4973	5083	4853	4891	4836	4735	4865	4938	4940	4845	4693	4664	4580	4584	4549	4546	4475	4505	4466	4383	4480	4502	4163	4294	4103	4299	4567	4523	4458	5020	5349	5221	3681	5307	5347	5209	5026	4755	4422	4689	4989	4950	4953
3716	4245	4409	4558	4834	5136	5369	5207	5214	4971	5062	4953	4882	4973	5124	5134	5007	4937	4838	4772	4752	4787	4745	4647	4697	4674	4556	4652	4647	4327	4480	4278	4511	4737	4700	4551	5072	5547	5367	3856	5438	5569	5300	5271	4874	4481	4695	5050	4991	5023
2603	4242	4404	4339	4834	5128	5326	5169	5183	4978	4952	4918	4836	4999	5064	5126	5038	4922	4865	4770	4811	4793	4761	4682	4698	4692	4592	4705	4726	4390	4518	4304	4583	4809	4726	4518	5172	5561	5384	3810	5491	5521	5306	5294	4880	4558	4768	5044	4996	5016
2608	4372	4682	4563	4837	5230	5330	5297	5309	5063	5056	5085	4944	5052	5155	5178	5127	5011	4941	4859	4850	4918	4870	4839	4852	4814	4720	4842	4834	4474	4648	4477	4703	4931	4753	4631	5220	5509	5428	3892	5470	5545	5291	5216	4936	4495	4824	5160	5054	5058
2778	4122	4493	4268	4833	5229	5320	5207	5195	5005	5081	5015	4837	5111	5121	5166	5097	4939	4922	4820	4852	4892	4849	4770	4840	4754	4674	4806	4797	4450	4609	4378	4655	4810	4680	4559	5192	5391	5333	3754	5386	5488	5278	5276	4783	4480	4738	5112	4966	5020
2607	4502	4856	4639	5256	5659	5767	5695	5792	5560	5590	5647	5496	5758	5803	5940	5817	5700	5639	5576	5614	5638	5624	5560	5599	5574	5447	5559	5600	5181	5319	5099	5390	5667	5544	5333	6053	6423	6270	4338	6410	6496	6201	6140	5787	5228	5561	5909	5864	5933
2783	4376	4854	4721	5094	5617	5768	5667	5839	5578	5644	5685	5573	5825	5979	6030	5996	5872	5856	5773	5768	5850	5786	5727	5784	5749	5644	5797	5804	5360	5561	5296	5555	5862	5670	5536	6234	6685	6552	4523	6635	6751	6432	6391	5880	5398	5733	6195	6113	6092
2773	4374	4859	4639	5256	5612	5869	5747	5803	5572	5644	5667	5579	5806	5911	5971	5925	5771	5770	5690	5714	5764	5728	5633	5718	5652	5554	5692	5694	5249	5463	5197	5419	5815	5596	5487	6089	6560	6447	4475	6557	6579	6366	6212	5837	5385	5642	6081	5995	5978
3887	4496	4948	4717	5140	5569	5677	5618	5706	5488	5546	5528	5361	5641	5733	5720	5693	5589	5505	5469	5471	5526	5484	5410	5414	5412	5254	5466	5403	5047	5195	4974	5156	5482	5381	5152	5808	6219	6106	4230	6176	6325	5985	6039	5516	5130	5328	5802	5670	5733
3204	4118	4397	4336	4764	5031	5202	5113	5092	4921	4866	4798	4767	4896	4944	5018	4913	4773	4709	4689	4637	4655	4606	4552	4599	4517	4452	4584	4583	4242	4382	4202	4439	4663	4550	4389	5003	5301	5265	3662	5224	5320	5164	5031	4703	4282	4571	4874	4904	4870
2604	4238	4314	4330	4708	5011	5127	5066	4991	4763	4828	4719	4626	4788	4822	4837	4727	4657	4550	4485	4484	4450	4424	4361	4379	4312	4247	4346	4336	4016	4182	3978	4155	4447	4355	4285	4851	5290	5124	3658	5170	5267	5065	5015	4669	4342	4485	4812	4839	4749
2770	4120	4308	4183	4530	4957	4875	4802	4879	4589	4676	4559	4441	4639	4655	4695	4561	4478	4422	4336	4321	4311	4259	4178	4224	4139	4089	4182	4148	3884	4032	3880	4059	4327	4235	4262	4856	5238	5076	2810	5197	5267	5097	5056	4655	4238	4564	4901	4845	4849
3024	3991	4288	3727	4155	4420	4412	4225	4134	4010	3923	3770	3719	3924	3944	3927	3781	3617	2615	3264	3191	3096	3013	2882	2862	2745	2607	2582	2565	2441	2768	2486	2776	2715	4011	4672	6059	7145	7421	5081	7642	7831	7534	7399	6853	6263	6664	7178	7071	7103
3186	3745	4200	3875	4086	4317	4327	4169	4050	3898	3738	3695	3591	3728	3807	3760	3584	2623	3176	3038	2949	2858	2764	2672	2607	2530	2409	2386	2350	2217	2549	2336	2490	3130	3794	4614	6283	7517	7756	5441	8098	8253	7903	7816	7291	6544	6980	7569	7425	7450
3180	3622	4023	3803	4035	4267	4232	4085	3979	3819	3764	2807	2791	3657	3771	3748	3594	2640	3197	3012	2976	2878	2757	2686	2636	2522	2419	2370	2343	2216	2565	2239	2585	3150	3748	4516	6057	7294	7533	5291	7894	8004	7708	7578	7080	6410	6837	7452	7265	7312
2590	3995	4020	3810	4158	4317	4339	4264	4097	3877	3814	3747	3630	3823	3881	3786	3704	2726	3237	3199	3096	3023	2867	2826	2746	2651	2544	2481	2465	2348	2685	2388	2726	3317	3845	4456	5665	6646	6791	4719	6937	7158	6801	6802	6281	5817	6146	6626	6487	6584
3012	3995	3927	3878	4096	4328	4284	4180	4056	3938	3765	3735	3656	3846	3860	3818	3715	2708	3295	3193	3090	2983	2911	2852	2771	2644	2545	2530	2467	2364	2684	2364	2706	2574	3822	4296	5613	6482	6550	4586	6788	6938	6590	6648	6105	5606	5921	6455	6360	6346
3182	3861	4025	3960	4158	4367	4381	4090	4086	3836	3734	3734	3598	3730	3847	3806	3668	2697	3264	3153	3056	2957	2873	2762	2734	2641	2510	2462	2424	2306	2630	2411	2658	2623	3843	4487	5798	6798	6900	4882	7184	7268	6956	6874	6392	5908	6239	6769	6621	6674
3189	3998	3928	3812	4091	4373	4235	4209	4080	3842	3795	3650	3630	3817	3776	3813	3698	2710	3294	3182	3036	2983	2879	2782	2734	2630	2506	2462	2417	2332	2662	2339	2683	3323	3870	4506	5823	6871	6995	4899	7273	7480	7164	7000	6564	5934	6341	6856	6787	6791
2589	3858	4014	3875	4093	4324	4235	4164	4055	3830	3763	3716	3618	3788	3818	3767	3709	2697	3279	3109	3030	2937	2835	2748	2709	2570	2485	2438	2417	2308	2654	2314	2656	3320	3897	4583	6052	7141	7415	5198	7742	7840	7516	7446	6922	6243	6694	7260	7118	7124
2591	3990	4114	3880	4159	4318	4326	4129	4050	3857	3794	3701	2779	3759	3873	3762	3667	2662	3258	3097	2996	2910	2826	2736	2670	2581	2454	2418	2376	2309	2589	2289	2586	3252	3915	4687	6233	7529	7761	5515	8214	8359	7978	7857	7270	6662	7053	7656	7596	7534
2591	3871	3931	3884	4041	4318	4279	4080	4013	3863	3733	3603	2798	3711	3812	3756	3614	2619	3212	3034	2982	2917	2783	2676	2606	2548	2430	2376	2345	2257	2565	2216	2516	3202	3896	4677	6253	7690	7900	5502	8222	8388	8091	7952	7328	6704	7148	7662	7644	7638
3188	3735	4115	3879	4094	4318	4280	4163	4084	3863	3739	3659	2798	3764	3806	3762	3684	2686	3240	3070	2990	2930	2815	2724	2647	2541	2440	2410	2342	2266	2598	2313	2633	2624	3969	4754	6360	7684	7890	5453	8289	8475	8076	7941	7340	6704	7041	7710	7628	7576
2593	3732	3850	3738	4100	4269	4290	4169	4090	3803	3702	3721	3586	3780	3833	3852	3654	2679	3269	3076	2996	2930	2783	2695	2634	2577	2433	2381	2359	2248	2570	2191	2586	2575	4014	4893	6477	7809	7975	5583	8413	8614	8138	8113	7479	6795	7244	7817	7700	7725
3015	3985	3935	3881	4143	4318	4327	4130	4006	3832	3734	3630	2779	3750	3778	3748	3624	2623	3236	3079	3010	2904	2809	2700	2647	2541	2446	2389	2369	2249	2581	2289	2564	3273	3917	4749	6293	7586	7833	5433	8079	8322	7996	7839	7347	6643	7012	7682	7585	7537
3186	3864	4028	3737	4272	4371	4289	4168	4096	3798	3788	3670	2798	3716	3790	3761	3631	2617	3217	3083	3010	2896	2809	2710	2650	2548	2478	2420	2388	2299	2574	2314	2540	3323	3804	4616	6115	7372	7567	5296	7882	8164	7727	7660	7070	6458	6919	7477	7398	7319
3016	3732	4021	3813	4031	4273	4284	4085	4049	3799	3733	3623	2812	3720	3812	3768	3607	2617	3239	3083	3003	2890	2815	2736	2662	2570	2450	2378	2376	2299	2588	2239	2564	3227	3776	4493	6006	7178	7333	5146	7614	7836	7487	7373	6867	6274	6674	7218	7180	7152
2594	3982	4034	3732	4102	4371	4359	4174	4090	3827	3769	3670	3668	3769	3852	3806	3738	2714	3303	3152	3076	3035	2911	2825	2746	2645	2509	2475	2443	2355	2702	2289	2731	2669	3824	4397	5632	6530	6444	4629	6816	6957	6655	6544	6192	5566	5996	6474	6445	6455
3014	3729	3941	3822	3974	4269	4188	4040	3936	3724	3603	2777	2696	3603	3648	3630	2721	3249	3095	2982	2891	2791	2715	2615	2552	2471	2341	2294	2271	2160	2461	2117	2427	3021	2713	4004	5192	6154	6314	4436	6585	6759	6445	6359	5932	5350	5706	6122	6115	6072
2850	3852	4115	3880	4274	4421	4423	4208	4121	3904	3922	3762	3681	3862	3899	3896	3762	2775	2639	3251	3204	3128	3020	2955	2885	2774	2672	2636	2619	2504	2804	2487	2824	2626	3864	4295	5320	6154	6116	4392	6394	6474	6196	6152	5753	5283	5603	6090	5955	5984
2593	3856	4118	3805	4103	4274	4268	4124	4025	3819	3726	3615	3585	3702	3754	3753	3631	2668	3229	3117	3034	2975	2847	2750	2707	2616	2472	2440	2417	2347	2626	2313	2610	3245	3659	4122	5189	6020	6049	4300	6224	6421	6195	6072	5682	5147	5475	5925	5842	5896
3008	3858	3753	3590	4041	4211	4004	4028	3888	3678	3596	2736	2638	2778	2796	2740	2630	3196	2997	2836	2794	2738	2610	2519	2478	2354	2257	2226	2195	2114	2336	2112	2374	2863	3263	3825	5004	6032	6223	4484	6493	6724	6415	6294	5847	5322	5681	6151	6001	6057
3015	4098	3942	3809	4093	4255	4183	4000	3888	3745	3584	2747	2638	2785	3585	2733	2618	3215	2982	2911	2787	2718	2617	2552	2476	2386	2282	2272	2233	2131	2361	2137	2396	2908	2730	4125	5375	6588	6798	4777	7179	7295	6981	6831	6402	5790	6154	6655	6576	6560
3187	3860	3931	3737	3969	4118	4097	3983	3960	3672	2810	2703	2607	2766	2788	2758	2660	3215	3019	2883	2793	2712	2597	2495	2453	2379	2281	2218	2207	2138	2353	2112	2396	2982	2811	4268	5751	6943	7241	5087	7588	7727	7376	7224	6720	6144	6457	7038	6882	6932
3190	3980	3845	3805	3974	4211	4090	4050	3928	3672	2798	2781	2581	2696	2705	2642	3268	3108	2955	2840	2753	2646	2617	2471	2416	2340	2246	2226	2181	2105	2279	2112	2280	2725	3221	3768	4969	5987	6194	4416	6537	6728	6389	6339	5868	5350	5676	6130	6068	6001
2588	3858	3935	3739	3968	4217	4273	4028	3934	3679	3633	2753	2677	2726	3585	2753	2629	3174	2991	2856	2801	2691	2591	2495	2451	2383	2305	2241	2225	2082	2355	2063	2349	2886	2570	3916	5124	6176	6380	4582	6727	6806	6534	6414	6015	5456	5805	6273	6109	6175
3012	3615	3923	3806	4030	4153	4178	3949	3881	3700	2761	2724	3310	2797	2714	2759	2599	3174	2970	2869	2767	2698	2597	2481	2446	2347	2250	2221	2194	2082	2329	2038	2349	2902	2678	4185	5501	6707	6928	4871	7295	7406	7068	6952	6433	5879	6247	6729	6599	6611
3179	3737	3934	3740	4092	4168	4199	4067	3918	3734	3646	2730	2690	2803	2775	2778	2658	3192	3041	2848	2813	2724	2592	2516	2461	2379	2294	2253	2240	2123	2358	2136	2371	3003	2738	4252	5734	7057	7293	5193	7768	7882	7507	7380	6867	6275	6692	7066	7066	6968
2844	3855	3842	3805	3922	4211	4144	4067	3857	3740	2810	2746	2619	2702	3592	2752	2652	3242	3004	2854	2772	2705	2609	2533	2495	2411	2263	2263	2213	2096	2352	2111	2373	2912	2715	4142	5540	6819	7086	4974	7463	7696	7265	7236	6609	6044	6306	7006	6854	6840
3183	3731	4017	3948	4103	4319	4198	4168	4041	3758	3792	3630	3591	3785	3854	3791	3712	2706	3261	3146	3049	2982	2886	2791	2728	2608	2491	2463	2444	2313	2660	2336	2660	3298	3797	4343	5569	6602	6696	4705	7069	7206	6897	6890	6388	5757	6197	6736	6674	6650
3185	3729	3849	3742	4154	4280	4235	4139	4046	3797	3793	3670	3656	3745	3851	3784	3712	2725	3322	3186	3116	3008	2952	2838	2786	2677	2547	2519	2456	2362	2723	2263	2684	3327	3713	4271	5348	6315	6412	4544	6776	6889	6600	6557	6027	5565	5903	6345	6397	6385
3180	3732	4115	3884	4101	4216	4277	4156	4070	3758	3774	3619	3656	3745	3851	3777	3677	2704	3304	3163	3073	3008	2901	2828	2763	2683	2560	2503	2487	2362	2715	2362	2734	2604	3780	4287	5411	6347	6506	4603	6737	6875	6690	6582	6075	5608	5932	6493	6362	6436
2585	3855	3932	3958	4044	4278	4288	4086	4021	3811	3762	3692	2804	3739	3803	3759	3676	2679	3310	3144	3061	2982	2900	2812	2759	2644	2542	2484	2465	2371	2693	2340	2639	3300	3708	4219	5231	6224	6351	4558	6560	6813	6611	6443	6125	5530	5945	6364	6322	6285
2838	3852	3935	3886	4039	4269	4137	4031	4040	3746	3756	3629	2772	3710	3769	3695	2801	2599	3246	3082	3001	2929	2854	2747	2705	2605	2481	2470	2410	2302	2652	2288	2611	3255	3586	4100	5119	6115	6245	4457	6491	6697	6374	6410	5943	5422	5822	6357	6270	6260
3180	3727	4110	3739	4038	4318	4276	4167	3944	3825	3792	3648	3592	3732	3748	3727	3617	2647	3247	3102	3068	2975	2861	2806	2752	2611	2530	2479	2444	2351	2659	2314	2638	3230	3636	4119	5311	6259	6396	4558	6665	6899	6614	6552	6116	5587	5961	6410	6385	6385
3008	3848	3843	3672	4152	4274	4224	4123	3975	3770	3695	2810	2785	3720	3651	3682	2778	2622	3210	3074	3035	2942	2851	2768	2725	2615	2522	2488	2460	2328	2649	2364	2639	3252	3674	4088	5245	6091	6316	4515	6583	6768	6480	6433	6052	5516	5775	6355	6284	6266
3005	3732	3930	3818	4038	4219	4240	4166	4048	3786	3695	3628	2779	3673	3757	3656	2789	2632	3179	3062	3015	2916	2893	2735	2689	2612	2505	2470	2407	2338	2636	2337	2635	3200	3670	4130	5289	6260	6428	4542	6793	6917	6654	6642	6179	5587	5991	6525	6437	6404
2570	3602	4029	3741	3969	4273	4267	4116	4047	3752	3694	3622	2786	3660	3700	3689	2788	2596	3200	3097	3002	2948	2848	2766	2697	2622	2488	2484	2423	2337	2629	2313	2587	3200	3645	4197	5337	6317	6445	4563	6756	6951	6585	6655	6105	5650	6014	6512	6426	6403
3165	3728	3931	3884	4089	4219	4230	4083	3975	3718	3719	2810	2792	3708	3723	3727	2807	2622	3243	3076	3035	3001	2875	2775	2752	2661	2550	2510	2454	2369	2676	2386	2706	3315	3817	4364	5514	6265	6454	4552	6735	6965	6616	6601	6093	5615	5976	6482	6377	6404
3003	3857	4110	3875	4155	4332	4325	4212	4094	3803	3829	3691	3682	3849	3846	3843	3700	2709	2603	3200	3122	3080	2997	2932	2872	2794	2654	2600	2557	2474	2871	2486	2874	2719	3893	4358	5512	6282	6389	4522	6703	6941	6629	6547	6049	5646	5975	6566	6377	6447
2994	3730	3927	3803	4202	4362	4314	4235	4087	3875	3798	3725	3688	3861	3916	3875	3759	3592	2624	3285	3184	3106	3028	2928	2902	2791	2653	2634	2577	2474	2888	2461	2826	2766	4089	4721	5972	6877	7038	4899	7332	7459	7184	7060	6594	5991	6420	6987	6860	6915
2562	3859	4285	4173	4454	4684	4823	4598	4564	4427	4252	4338	4187	4305	4350	4347	4210	4076	3923	3844	3826	3812	3736	3677	3623	2775	2694	2750	2710	3260	2697	3327	2763	3934	4132	4318	5062	5784	5739	3981	5851	6070	5727	5704	5202	4799	5127	5512	5376	5461
2734	3981	4198	4104	4459	4740	4806	4668	4608	4397	4328	4321	4164	4299	4315	4294	4180	4039	3939	3858	3845	3835	3786	3710	3696	3635	2797	3625	3603	2607	2761	2684	3593	3842	3925	3969	4533	5050	4966	2779	5073	5216	4960	4944	4576	4249	4479	4824	4723	4783
3675	4104	4111	4035	4465	4796	4789	4739	4653	4367	4405	4305	4141	4294	4281	4242	4151	4003	3956	3873	3864	3858	3836	3744	3770	3727	3669	3733	3728	2723	3593	2810	3656	3750	3718	3620	4005	4316	4193	3113	4296	4363	4194	4184	3950	3700	3831	4136	4071	4106
3680	4625	5031	4874	5569	5934	6150	6058	6092	5856	5845	5802	5668	5873	5858	5838	5730	5556	5477	5348	5371	5331	5266	5178	5188	5136	4993	5073	5082	4668	4767	4797	4925	5077	4872	4681	5088	5405	5218	3730	5244	5362	5150	5082	4772	4397	4616	4935	4909	4868
3154	4099	4110	3966	4324	4530	4569	4397	4329	4073	4135	4018	3898	3926	4029	3963	3858	3709	3599	2732	2709	2693	2609	3325	3286	3236	3152	3191	3142	2983	3151	2908	3184	2674	2772	3723	4470	5004	5034	2798	5087	5208	4956	4956	4656	4267	4497	4862	4882	4855
2727	3850	3928	3953	4219	4345	4334	4261	4138	3988	3858	3719	3654	3830	3879	3852	3715	2764	2569	3212	3120	3065	2953	2886	2808	2740	2604	2602	2535	2412	2707	2315	2643	3227	3722	4310	5643	6779	6973	4914	7360	7429	7074	7048	6471	5963	6270	6711	6659	6641
2975	3850	3924	3810	4152	4286	4387	4187	4154	3894	3804	3709	3680	3837	3891	3832	3740	2774	2606	3235	3152	3072	2993	2917	2893	2764	2661	2623	2606	2488	2795	2392	2648	3262	3734	4387	5713	6734	6888	4933	7231	7271	6986	6988	6471	5769	6207	6744	6590	6591
2725	3846	4193	4034	4324	4580	4592	4413	4281	4123	4068	4008	3968	4162	4185	4222	4130	3868	3757	3615	2768	2720	2679	2575	3323	3207	3094	3111	3057	2900	3190	2978	3294	3884	4348	4777	6056	7044	7127	4916	7317	7463	7127	6992	6477	5805	6252	6750	6688	6662
3148	4095	4292	4258	4458	4703	4843	4734	4610	4501	4430	4320	4237	4399	4419	4461	4309	4212	4087	4063	4032	4003	3995	3935	3922	3903	3794	3861	3876	3611	3810	2809	3778	4151	4106	4154	4739	5043	4983	2723	4976	5155	4900	4816	4672	4216	4452	4790	4731	4749
3147	3973	4017	4029	4273	4635	4661	4515	4466	4293	4332	4171	4058	4187	4239	4214	4125	3973	3913	3857	3835	3844	3798	3756	3751	3736	3617	3689	3726	2709	3645	2736	3682	3939	3913	3819	4387	4628	4592	3272	4599	4713	4540	4536	4195	3943	4178	4450	4403	4450
3146	4100	4028	4102	4335	4592	4570	4432	4414	4147	4161	4068	3943	4080	4135	4092	3953	3841	3709	3629	3599	2759	2724	2623	2611	3272	3252	3262	3244	3078	3301	3107	2583	3724	3839	3982	4662	5046	4986	3611	5047	5170	4974	4895	4632	4180	4461	4754	4731	4759
3145	3848	4099	3886	4447	4631	4603	4555	4438	4213	4178	4153	3988	4056	4101	4060	4000	3839	3742	3675	3649	3626	2797	2770	2784	2722	2637	2678	2677	3222	2625	3254	2607	3654	3672	3670	4124	4455	4345	3172	4445	4487	4338	4286	4001	3740	3874	4198	4136	4205
3138	3850	4192	3956	4213	4526	4521	4437	4361	4105	4056	3970	3827	3932	3975	3950	3833	3658	3613	2770	2743	2680	2666	2611	2588	3294	3230	3269	3263	3067	3234	3132	3282	2764	2737	2736	3892	4257	4246	3002	4261	4328	4117	4106	3849	3596	3788	4000	3993	3977
2972	3607	4105	3809	4199	4317	4324	4168	4117	3894	3842	3686	3623	3723	3730	3731	3590	2645	3275	3139	3129	3065	2990	2874	2906	2745	2698	2704	2666	2541	2724	2535	2759	3151	2665	3698	4478	5093	5022	3662	5219	5289	5079	5051	4712	4310	4557	4867	4828	4840
2805	3723	3833	3730	3962	4209	4221	4033	3986	3628	2786	2717	2593	2800	2762	2736	2626	3192	3003	2861	2777	2715	2611	2523	2454	2376	2282	2220	2190	2105	2334	2138	2354	2912	2595	4023	5216	6317	6567	4626	6835	7038	6702	6577	6111	5486	5934	6367	6300	6260
2986	3857	3928	3734	4023	4258	4232	4079	3967	3713	3609	2793	2676	3611	3658	3639	2734	3264	3128	2947	2877	2801	2689	2578	2541	2436	2318	2290	2242	2160	2461	2163	2451	3114	3664	4334	5734	6928	7013	5028	7352	7566	7262	7114	6572	6030	6463	6938	6808	6800
3155	3722	3924	3724	4132	4165	4083	4079	3949	3707	3615	2794	2669	3598	3681	3627	2739	3283	3155	2959	2885	2775	2688	2625	2582	2440	2355	2340	2291	2187	2488	2163	2518	3174	3746	4406	5707	6792	6892	4887	7243	7388	7009	6882	6410	5837	6223	6659	6653	6594
2981	3846	3914	3876	3961	4165	4178	3990	3959	3735	3584	2718	2612	3605	3654	2814	2692	3228	3073	2896	2777	2729	2649	2551	2495	2389	2272	2269	2255	2114	2397	2115	2424	3059	3603	4316	5643	6819	6946	4942	7290	7537	7108	7013	6499	5945	6243	6852	6690	6624
2982	4096	3839	3744	4028	4213	4216	4039	3977	3662	3646	2740	2677	3616	3678	3725	2768	3308	3113	2962	2873	2788	2685	2560	2534	2419	2306	2291	2259	2149	2467	2212	2420	3235	3864	4525	5839	7060	7308	5111	7524	7692	7323	7277	6730	6146	6449	6937	6901	6852
2719	3850	3834	3876	3971	4262	4141	4022	3924	3735	2811	2684	2645	2777	3608	2801	2697	3247	3064	2919	2844	2768	2661	2541	2504	2408	2310	2288	2242	2174	2386	2140	2421	3000	2775	4221	5534	6662	6985	4892	7318	7475	7060	6983	6451	5888	6234	6757	6625	6627
2977	3982	3924	3947	4256	4263	4317	4113	3990	3741	3671	3585	2715	3605	3634	3588	2716	3298	3106	2953	2905	2822	2731	2598	2570	2461	2382	2362	2326	2191	2473	2237	2469	2988	2697	4006	5270	6319	6537	4610	6897	6960	6685	6581	6023	5564	5897	6373	6244	6285
3143	4098	3920	4019	4193	4512	4344	4388	4242	3983	3908	3912	3784	3945	3988	3940	3844	3621	2719	2641	2584	3238	3171	3103	3057	2926	2843	2851	2805	2641	2850	2578	2793	2577	3612	4156	5288	6198	6341	4486	6590	6797	6420	6414	5836	5380	5637	6170	6063	6064
3140	3978	4004	3952	4136	4210	4263	4102	3979	3837	3670	2799	2689	3594	3617	3603	2721	3312	3150	3008	2949	2826	2761	2663	2641	2513	2463	2415	2366	2267	2482	2210	2536	3041	2718	4099	5268	6401	6618	4667	6877	7023	6648	6583	6150	5569	5908	6331	6230	6260
2978	3738	3744	3875	4130	4259	4262	4107	3985	3714	3724	3659	2727	3652	3645	3648	2762	3300	3159	3031	2997	2941	2842	2739	2705	2632	2520	2496	2467	2368	2566	2185	2511	2974	2744	4097	5318	6570	6699	4801	7045	7254	6940	6852	6330	5786	6117	6598	6544	6561
3320	3732	4008	3803	4024	4304	4257	4157	3996	3864	3755	3671	2771	3689	3706	3693	2770	2595	3193	3070	3008	2948	2843	2736	2730	2604	2511	2502	2454	2340	2553	2284	2490	3119	2803	4215	5481	6522	6880	4781	7115	7234	6956	6821	6303	5779	6111	6596	6473	6549
3152	3852	3923	3876	4024	4265	4230	4045	3882	3668	3601	2756	2611	2786	3600	2769	2704	3226	3059	2890	2824	2777	2654	2561	2529	2433	2330	2304	2277	2183	2408	2162	2421	2953	2712	4177	5473	6691	6895	4876	7230	7402	7037	6984	6436	5848	6166	6701	6622	6631
3151	3726	3824	3728	4013	4162	4167	4027	3841	3701	3632	2721	2611	2750	3593	2750	2692	3230	3028	2904	2831	2737	2642	2504	2477	2375	2303	2255	2233	2123	2366	2138	2373	2934	2777	4226	5608	6836	6943	4971	7348	7469	7165	7045	6509	5891	6305	6830	6685	6653
3317	3731	3922	3737	4069	4216	4043	4022	3943	3662	3602	2721	2656	2726	2707	2750	2597	3191	2970	2869	2777	2684	2610	2479	2452	2368	2279	2251	2192	2115	2344	2138	2348	2886	2665	4018	5387	6484	6705	4802	7084	7243	6894	6853	6347	5814	6043	6626	6481	6534
2980	3855	3998	3798	3955	4166	4171	3988	3877	3650	2759	2714	2593	2724	2780	2706	2572	3162	2967	2799	2750	2671	2559	2484	2415	2368	2221	2200	2157	2100	2295	2088	2278	2881	2623	4008	5243	6367	6711	4682	6952	7008	6759	6671	6182	5655	5948	6388	6318	6338
2977	3738	3918	3797	4127	4211	4134	4034	3918	3675	3614	2658	2612	2697	2786	2726	2578	3187	2991	2841	2736	2691	2572	2512	2445	2347	2241	2222	2177	2095	2341	2088	2373	2945	2709	4138	5376	6574	6766	4771	6999	7123	6785	6714	6137	5611	5868	6455	6244	6245
3154	3740	3922	3876	4073	4259	4097	4068	3924	3674	2785	2692	2606	2744	2743	2733	2584	3175	2970	2841	2749	2678	2585	2481	2441	2318	2238	2222	2203	2107	2316	2114	2370	2899	2661	3994	5212	6139	6301	4462	6486	6647	6265	6236	5778	5221	5529	6001	5955	5913
3156	3856	3731	3726	3954	4063	4081	3994	3877	3629	2736	2674	2561	2697	2694	2732	2578	3159	2964	2834	2742	2679	2552	2505	2398	2329	2246	2188	2155	2067	2324	2112	2301	2951	2695	4111	5397	6494	6648	4741	6955	7100	6731	6682	6178	5586	5967	6493	6346	6349
3156	3731	3918	3803	4078	4210	4172	4029	3919	3735	2811	2720	2625	2743	3596	2751	2619	3224	3012	2849	2777	2712	2597	2500	2448	2383	2269	2257	2181	2122	2332	2065	2349	2928	2649	4085	5448	6595	6820	4884	7217	7331	6970	7006	6355	5861	6131	6648	6567	6559
2811	3732	3829	3733	3944	4108	4129	3916	3810	3634	2743	2594	3290	2679	2725	2679	3287	3111	2936	2775	2714	2672	2560	2457	2425	2343	2260	2200	2172	2079	2316	2064	2281	2728	3131	3799	4924	6028	6237	4527	6541	6749	6406	6362	5904	5451	5682	6274	6143	6132
2754	4273	4417	4341	4782	5112	5144	5062	4990	4757	4798	4732	4612	4767	4806	4796	4719	4544	4446	4406	4429	4360	4341	4258	4295	4209	4122	4200	4229	3920	4060	3905	4128	4346	4294	4193	4757	5142	4967	2794	5138	5097	4981	4949	4560	4307	4526	4858	4743	4780
3165	4137	4495	4341	4705	4931	5177	4978	4996	4730	4797	4681	4630	4744	4791	4749	4696	4620	4467	4396	4393	4386	4343	4255	4298	4244	4162	4228	4231	3942	4080	3906	4108	4376	4293	4271	4886	5242	5116	3615	5176	5293	5112	5007	4610	4275	4625	4871	4866	4857
3688	4142	4513	4351	4885	5044	5187	5074	5080	4874	4890	4763	4694	4829	4920	4924	4803	4668	4571	4533	4478	4492	4442	4364	4387	4319	4259	4328	4353	4052	4223	4030	4205	4455	4514	4419	5041	5462	5421	3721	5427	5467	5304	5251	4853	4501	4740	5138	5006	5037
2579	4139	4423	4284	4776	5031	5202	5152	5097	4816	4902	4797	4675	4866	4979	4910	4834	4690	4632	4515	4523	4485	4486	4386	4401	4351	4232	4338	4374	4040	4228	3982	4209	4528	4458	4406	5058	5388	5383	3765	5420	5597	5265	5244	4898	4512	4781	5139	5098	5050
2577	4144	4417	4422	4776	5030	5057	5033	5007	4675	4755	4637	4527	4681	4774	4698	4667	4488	4397	4349	4336	4307	4255	4185	4241	4143	4083	4146	4141	3845	4026	3834	4019	4265	4256	4280	4855	5111	5063	3640	5187	5313	5057	4964	4643	4278	4521	4895	4861	4804
3683	4152	4506	4274	4832	4982	5121	4960	4910	4687	4797	4633	4520	4672	4685	4735	4574	4442	4352	4273	4272	4235	4189	4097	4098	4098	3965	4089	4086	3784	3962	3713	3884	4204	4151	4195	4756	5123	4967	3603	5135	5155	5054	4981	4676	4293	4528	4854	4799	4804
3167	4146	4322	4283	4893	5045	5221	5055	5083	4879	4840	4784	4718	4853	4952	4914	4813	4671	4588	4527	4456	4512	4448	4401	4396	4363	4263	4366	4366	4076	4216	3987	4217	4539	4468	4402	5053	5395	5275	3749	5380	5478	5241	5285	4810	4457	4722	5120	4989	5033
2745	4515	4424	4578	4975	5353	5500	5353	5292	5117	5140	5146	5005	5186	5270	5308	5224	5081	5027	4958	4950	4954	4920	4827	4851	4817	4685	4800	4816	4457	4626	4432	4665	4990	4879	4880	5507	6031	5751	4044	5970	6017	5725	5762	5312	4847	5154	5489	5466	5379
2745	4264	4590	4493	4955	5298	5436	5291	5310	5132	5096	5121	5004	5238	5327	5335	5264	5096	5011	4941	4932	4948	4861	4811	4814	4785	4676	4804	4783	4413	4618	4333	4687	4984	4828	4896	5520	5956	5893	4046	5891	6030	5793	5671	5317	4832	5212	5461	5409	5439
2741	4507	4413	4346	4806	5108	5198	5101	5111	4929	4919	4791	4706	4897	4964	4959	4807	4725	4574	4483	4457	4466	4343	4278	4310	4225	4106	4220	4185	3916	4030	3923	4185	4564	4594	4586	5320	5884	5810	4082	5938	6026	5816	5694	5289	4883	5160	5489	5456	5498
2562	3752	4130	3880	4258	4374	4411	4287	4191	3992	3865	3791	3702	3858	3838	3842	3741	2767	2606	3214	3129	3112	3015	2925	2887	2792	2699	2689	2684	2512	2715	2389	2657	3173	2758	4039	5069	6041	6112	4328	6390	6444	6238	6104	5700	5184	5527	5953	5810	5824
2985	3754	3958	3881	4024	4212	4277	4084	3965	3767	3595	2778	2691	3604	3665	2815	2630	3240	3049	2913	2849	2782	2655	2589	2517	2451	2313	2303	2269	2167	2444	2169	2377	2964	2703	4096	5388	6370	6549	4675	6819	6916	6648	6542	6123	5516	5848	6270	6187	6227
2987	4008	4049	4030	4145	4374	4283	4175	4001	3820	3725	2790	2729	3651	3656	3640	2719	3279	3126	2983	2876	2848	2687	2648	2579	2479	2392	2374	2314	2227	2444	2145	2425	2965	2686	4044	5337	6298	6469	4555	6723	6896	6559	6518	6041	5453	5803	6291	6190	6203
2987	3747	4048	3743	4087	4221	4288	4118	4043	3815	3688	3599	2754	2813	3671	3660	2778	3302	3143	3006	2952	2880	2750	2664	2635	2509	2436	2408	2396	2257	2488	2171	2470	2987	2683	4034	5211	6176	6340	4491	6520	6742	6417	6321	5904	5381	5661	6125	5998	6068
3156	3884	4139	3970	4158	4387	4427	4230	4191	3919	3823	3772	3642	3862	3889	3846	3702	2763	2584	3195	3124	3052	2939	2842	2806	2662	2612	2555	2504	2388	2710	2445	2687	2575	3785	4334	5413	6296	6351	4491	6588	6684	6432	6341	5839	5420	5656	6137	6040	6060
2986	3876	4146	4040	4330	4544	4651	4403	4480	4245	4172	4127	4007	4147	4257	4254	4130	3973	3825	3713	3652	3646	2796	2708	2692	2586	3245	3259	3243	3036	2589	3110	2716	4053	4317	4497	5377	6002	5928	4173	6128	6256	6112	5962	5588	5093	5376	5863	5778	5806
3324	4003	4247	4417	4601	5038	5146	4997	4990	4825	4895	4809	4716	4923	4984	4992	4943	4768	4680	4626	4602	4610	4551	4505	4538	4447	4331	4390	4374	4106	4380	4086	4426	4861	4851	4795	5467	5943	5802	4047	6009	5977	5785	5646	5357	4865	5169	5615	5508	5531
2740	4521	4797	4792	5320	5722	5857	5739	5864	5559	5692	5740	5605	5849	5943	5988	5947	5815	5763	5699	5744	5752	5733	5675	5727	5610	5463	5631	5644	5224	5362	5175	5417	5715	5561	5319	5954	6261	6181	4240	6165	6303	6004	5952	5529	5125	5409	5777	5711	5691
2736	4393	4701	4721	5202	5609	5775	5778	5791	5571	5637	5627	5560	5825	5900	5955	5853	5749	5684	5652	5668	5706	5684	5588	5614	5573	5456	5599	5604	5175	5317	5126	5348	5625	5443	5229	5814	6243	6010	4224	6123	6208	6004	5772	5487	5018	5271	5717	5664	5653
3680	4387	4798	4722	5259	5658	5766	5729	5708	5465	5620	5530	5458	5700	5818	5827	5728	5657	5601	5536	5515	5534	5523	5452	5527	5455	5327	5438	5469	5050	5189	4952	5230	5456	5305	5137	5730	6025	5903	4129	5889	6120	5775	5747	5327	4915	5227	5588	5488	5528
2563	4516	4618	4656	5144	5575	5771	5672	5653	5498	5577	5565	5401	5679	5752	5793	5700	5611	5571	5504	5506	5548	5488	5418	5475	5440	5280	5423	5458	5009	5160	4930	5184	5368	5306	4974	5600	5910	5696	4026	5888	5977	5684	5585	5231	4829	5037	5519	5369	5428
2734	4516	4793	4788	5092	5461	5631	5538	5594	5412	5510	5433	5291	5529	5588	5619	5544	5378	5360	5313	5277	5329	5293	5211	5250	5185	5068	5191	5204	4795	4975	4682	4880	5130	5043	4850	5402	5699	5520	3912	5601	5730	5500	5436	5078	4592	4908	5341	5227	5241
2741	4386	4875	4726	5145	5476	5642	5587	5658	5406	5425	5433	5381	5459	5573	5574	5490	5339	5302	5263	5236	5310	5235	5166	5206	5138	5030	5168	5142	4780	4951	4682	4951	5269	5059	4802	5353	5771	5613	3875	5601	5692	5536	5425	5055	4664	4888	5335	5257	5224
2738	4390	4519	4570	5016	5363	5538	5356	5449	5214	5227	5295	5227	5422	5463	5535	5460	5366	5333	5265	5264	5283	5254	5196	5254	5167	5064	5214	5217	4824	4960	4729	4924	5268	5137	4939	5562	5866	5693	3977	5735	5835	5605	5527	5174	4721	5033	5376	5352	5357
2571	4507	4876	4502	5083	5465	5587	5559	5522	5367	5448	5336	5235	5476	5588	5638	5549	5424	5357	5282	5336	5349	5321	5238	5285	5264	5148	5248	5274	4902	5030	4803	5066	5274	5163	4991	5521	5903	5690	4042	5666	5922	5597	5533	5121	4849	5046	5464	5346	5378
2742	4386	4614	4573	4969	5450	5620	5474	5474	5322	5319	5303	5222	5368	5555	5457	5459	5320	5211	5238	5204	5244	5197	5115	5162	5132	5016	5141	5166	4756	4908	4679	4901	5198	5041	4713	5443	5735	5521	3925	5693	5696	5510	5473	5120	4687	4938	5308	5237	5267
2742	4388	4799	4567	5078	5455	5635	5524	5588	5273	5349	5392	5241	5486	5528	5535	5494	5332	5238	5213	5235	5297	5223	5167	5235	5177	5044	5197	5183	4777	4925	4751	4943	5266	5058	4860	5441	5809	5660	3953	5698	5787	5522	5437	5064	4696	4981	5361	5226	5281
2743	4506	4616	4571	5129	5489	5524	5475	5416	5243	5294	5281	5113	5301	5412	5393	5333	5204	5134	5113	5096	5099	5095	5001	5050	4991	4882	5019	5015	4644	4780	4673	4797	5111	4958	4689	5263	5625	5439	3857	5619	5614	5396	5337	5015	4569	4865	5225	5154	5170
2742	4009	4523	4418	4890	5284	5332	5251	5219	4911	4983	4906	4768	5005	4989	4985	4864	4735	4584	4475	4419	4425	4329	4239	4213	4119	4016	4036	4009	3751	4006	3707	4065	4498	4485	4611	5206	5703	5613	3960	5709	5753	5499	5472	5123	4651	4970	5330	5283	5253
2745	4382	4340	4427	4732	5156	5309	5149	5176	4942	4982	4871	4844	4991	5070	5138	5058	4871	4762	4702	4690	4683	4622	4551	4545	4462	4362	4445	4441	4169	4402	4283	4549	4965	4959	5052	5750	6301	6118	4317	6315	6415	6048	6039	5638	5305	5489	5983	5915	5831
2572	4137	4689	4337	4766	5135	5279	5120	5142	4878	4951	4891	4839	4975	5122	5120	5026	4914	4828	4754	4735	4755	4701	4625	4640	4590	4456	4564	4571	4258	4444	4304	4564	4953	5002	4867	5621	6200	6040	4313	6086	6324	5971	5975	5523	5100	5406	5835	5722	5720
2570	4259	4688	4423	4770	5134	5369	5256	5256	4923	5048	4913	4883	5134	5183	5185	5091	4987	4853	4788	4769	4761	4751	4625	4651	4582	4470	4573	4579	4265	4460	4377	4609	4955	4960	4954	5778	6246	6128	4324	6197	6443	6099	6124	5673	5154	5478	5937	5775	5772
2578	4253	4245	4485	4826	5134	5193	5156	5126	4899	4902	4844	4749	4955	5006	4973	4888	4757	4691	4586	4556	4543	4485	4414	4412	4358	4215	4343	4279	4018	4215	3932	4231	4567	4574	4527	5242	5619	5474	3885	5589	5708	5471	5402	4999	4618	4862	5326	5228	5257
2746	4378	4418	4495	4889	5227	5284	5279	5256	5051	4993	4992	4903	5102	5181	5156	5083	4967	4867	4787	4762	4781	4731	4661	4668	4594	4488	4601	4586	4249	4410	4150	4482	4724	4652	4572	5231	5580	5548	3895	5538	5697	5426	5397	5027	4604	4910	5273	5210	5192
2752	4255	4419	4480	4821	5219	5359	5184	5222	4941	5006	4983	4892	5128	5137	5156	5082	4940	4904	4772	4785	4748	4722	4627	4686	4617	4497	4570	4576	4278	4461	4296	4573	4907	4931	4933	5672	6185	6071	4320	6274	6370	6142	6017	5624	5096	5372	5853	5795	5781
2749	4381	4412	4339	4811	5057	5167	5128	5096	4822	4810	4787	4712	4832	4936	4905	4833	4637	4614	4471	4515	4471	4434	4389	4423	4339	4262	4370	4378	4052	4157	3974	4149	4573	4553	4504	5188	5624	5492	3901	5649	5668	5574	5413	5089	4636	4930	5262	5300	5286
2571	4130	4324	4119	4454	4706	4803	4616	4528	4371	4308	4237	4117	4274	4294	4277	4173	4019	3882	3767	3717	3698	3590	2764	2758	2678	2625	2658	2616	3171	2603	3131	2601	3675	3785	3968	4618	5130	5106	3585	5118	5251	5049	4966	4683	4274	4555	4899	4751	4822
2833	3874	3957	3967	4269	4442	4509	4391	4229	4038	3947	3938	3816	3972	3990	4007	3870	3677	2736	2595	3258	3210	3082	3064	2995	2893	2778	2798	2748	2585	2834	2538	2803	3272	3649	3935	4837	5627	5642	3892	5609	5693	5464	5430	5029	4613	4834	5277	5140	5200
2828	4001	4146	3961	4344	4544	4578	4402	4246	4084	3984	3963	3905	4044	4042	4090	3936	3735	3617	2667	2575	3289	3227	3139	3089	3020	2883	2885	2916	2716	2940	2639	2903	2581	2768	3817	4695	5245	5214	3727	5412	5406	5111	5161	4842	4351	4596	4974	4853	4912
3178	4004	4325	4116	4511	4598	4718	4542	4539	4216	4149	4139	4066	4186	4173	4180	4019	3886	3733	3647	3589	2739	2689	2626	2581	3273	3200	3215	3195	3001	3182	3058	3205	2722	3651	3747	4335	4843	4751	2620	4830	4873	4788	4700	4351	4045	4198	4568	4523	4513
3010	3872	4144	4179	4569	4646	4842	4616	4575	4299	4303	4252	4136	4284	4336	4278	4178	4027	3919	3815	3761	3745	3688	3587	3605	2780	2632	2726	2696	3261	2678	3132	2574	3694	3784	3878	4459	4870	4853	2759	4946	5031	4885	4791	4558	4127	4423	4702	4688	4717
2748	4244	4588	4324	4754	5046	5195	4987	5024	4793	4799	4715	4681	4838	4912	4896	4822	4620	4561	4468	4422	4444	4423	4330	4366	4285	4193	4262	4283	3982	4105	3918	4106	4505	4481	4481	5223	5555	5572	3895	5662	5790	5525	5408	5229	4656	5025	5319	5287	5290
2576	4369	4588	4476	4807	5100	5243	5155	5113	4894	4885	4875	4750	4993	5025	5025	4931	4814	4747	4624	4629	4629	4600	4538	4537	4500	4381	4485	4489	4184	4337	4116	4347	4720	4610	4633	5399	5853	5783	3972	5847	5983	5707	5628	5324	4931	5118	5572	5419	5512
2750	4243	4415	4472	4745	5099	5196	4982	5055	4820	4823	4765	4692	4780	4909	4914	4829	4670	4558	4477	4481	4483	4432	4348	4380	4324	4212	4312	4296	4026	4148	3967	4272	4579	4544	4561	5276	5766	5601	4052	5781	5930	5647	5556	5126	4807	5066	5486	5415	5367
2755	4369	4327	4262	4816	5089	5157	5061	5072	4860	4823	4750	4667	4863	4930	4908	4818	4719	4561	4500	4488	4464	4424	4366	4352	4328	4207	4300	4304	3981	4144	3994	4227	4556	4536	4580	5194	5680	5673	4082	5734	5853	5655	5591	5221	4829	5074	5476	5376	5390
2755	4361	4674	4543	4992	5319	5526	5297	5384	5183	5227	5209	5127	5331	5402	5418	5319	5183	5117	5004	5072	5078	5004	4926	4968	4941	4821	4942	4927	4564	4723	4588	4796	5245	5134	5064	5859	6309	6135	4345	6257	6367	6105	6008	5623	5128	5492	5915	5775	5848
3870	4493	4697	4713	5190	5582	5685	5577	5679	5366	5502	5392	5343	5632	5739	5750	5696	5587	5493	5392	5409	5441	5390	5304	5371	5309	5226	5356	5339	4934	5125	4942	5210	5620	5489	5373	6123	6614	6631	4547	6628	6732	6478	6353	5976	5439	5707	6168	6113	6084
3185	4497	4784	4710	5184	5489	5653	5583	5571	5446	5478	5503	5387	5687	5787	5801	5780	5638	5615	5538	5550	5606	5544	5413	5520	5459	5358	5485	5492	5094	5247	5139	5354	5673	5613	5430	6306	6788	6591	4598	6700	6818	6608	6430	5947	5492	5780	6298	6172	6185
3185	4501	4863	4709	5130	5494	5620	5598	5691	5423	5588	5522	5482	5699	5812	5871	5816	5708	5624	5557	5589	5619	5558	5473	5558	5498	5376	5540	5522	5147	5350	5166	5427	5744	5665	5577	6291	6818	6688	4668	6797	6900	6642	6501	6078	5604	5989	6305	6317	6241
2758	4249	4417	4408	4767	5121	5284	5120	5166	5021	5048	4988	4881	5122	5169	5174	5126	4993	4940	4918	4875	4925	4873	4812	4825	4782	4685	4805	4809	4487	4690	4447	4762	5103	5046	4889	5579	6164	5990	4235	6164	6319	5941	6041	5566	5085	5482	5937	5908	5871
2584	3863	4137	4179	4525	4755	4862	4683	4720	4474	4435	4473	4324	4440	4503	4515	4366	4294	4208	4098	4124	4073	4037	3994	4007	3928	3869	3900	3915	3694	3915	3633	3851	4216	4290	4313	4963	5380	5348	3842	5502	5636	5359	5360	5017	4680	5006	5359	5243	5314
2761	4370	4416	4415	4767	4935	5069	5007	4921	4735	4663	4614	4477	4620	4623	4615	4522	4445	4339	4252	4215	4219	4192	4145	4190	4079	3977	4131	4092	3824	3978	3713	3863	4136	4091	3954	4514	4836	4746	2665	4852	4948	4739	4769	4353	4095	4317	4666	4596	4632
3014	4120	4494	4263	4762	4935	5117	4972	4922	4668	4700	4662	4464	4639	4649	4660	4546	4449	4342	4297	4267	4245	4207	4154	4207	4114	4027	4157	4152	3844	4005	3764	3958	4138	4149	4054	4500	4857	4743	2619	4853	4934	4792	4703	4417	4103	4325	4641	4592	4598
3186	4252	4511	4410	4777	5048	5219	4988	4979	4854	4872	4800	4682	4831	4888	4834	4755	4664	4547	4474	4502	4523	4452	4388	4424	4376	4290	4412	4382	4090	4263	4037	4222	4474	4407	4262	4738	5055	4951	2774	5114	5188	4970	4930	4609	4304	4432	4806	4770	4761
3018	4373	4500	4562	4951	5200	5454	5388	5392	5101	5203	5137	4995	5167	5251	5287	5206	5056	4980	4940	4956	5005	4974	4842	4942	4888	4810	4922	4904	4570	4710	4530	4711	4986	4853	4639	5196	5554	5361	3836	5469	5596	5368	5306	4903	4577	4802	5199	5157	5139
2592	4494	4601	4710	5142	5459	5583	5439	5558	5272	5416	5380	5238	5446	5540	5636	5503	5398	5343	5287	5322	5341	5274	5205	5266	5233	5123	5229	5256	4863	5016	4802	4995	5387	5237	5008	5595	5962	5834	4104	5949	5995	5799	5701	5349	4897	5157	5565	5520	5454
2597	4618	4602	4572	5139	5502	5635	5568	5564	5396	5405	5408	5353	5529	5628	5642	5569	5478	5404	5408	5401	5427	5383	5338	5368	5313	5210	5366	5341	4962	5145	4874	5111	5344	5194	5077	5640	6075	5923	4169	6001	6096	5864	5778	5330	4850	5302	5631	5547	5549
2767	4369	4514	4561	5010	5356	5721	5449	5553	5305	5448	5374	5321	5452	5567	5571	5550	5398	5376	5366	5368	5394	5357	5325	5362	5345	5224	5380	5371	4969	5151	4876	5085	5272	5124	4949	5492	5870	5630	4003	5790	5817	5640	5515	5174	4724	4997	5448	5390	5367
2769	4491	4687	4485	5015	5336	5571	5398	5463	5288	5320	5263	5175	5396	5472	5429	5424	5336	5241	5194	5234	5269	5215	5136	5208	5166	5071	5222	5215	4810	4967	4679	4923	5200	5119	4919	5633	5955	5889	4075	5889	5990	5763	5712	5318	4881	5235	5575	5489	5478
2597	4119	4313	4263	4654	5071	5188	5033	5094	4791	4842	4792	4747	4896	5005	4998	4894	4792	4716	4675	4657	4681	4625	4572	4589	4566	4470	4611	4606	4246	4430	4156	4417	4666	4627	4463	5049	5409	5281	3685	5416	5554	5308	5181	4811	4489	4739	5072	5017	5051
3201	4362	4304	4258	4646	4920	5054	4928	5005	4801	4817	4782	4684	4759	4886	4856	4780	4660	4597	4526	4530	4516	4482	4437	4454	4423	4314	4419	4436	4130	4263	4029	4319	4521	4433	4437	4982	5343	5302	3775	5344	5419	5243	5169	4844	4445	4673	4997	4946	4922
3713	4358	4498	4483	4824	5219	5235	5219	5149	4926	4921	4943	4786	4918	5050	5004	4970	4838	4776	4701	4680	4740	4653	4590	4630	4618	4489	4604	4592	4269	4412	4227	4437	4730	4688	4461	5068	5450	5323	3807	5386	5545	5332	5193	4857	4497	4753	5085	5035	5016
2600	4242	4399	4406	4824	5118	5235	5232	5208	4972	5014	4921	4926	5050	5154	5121	5114	4937	4862	4780	4833	4813	4796	4734	4770	4726	4632	4728	4746	4425	4524	4327	4557	4805	4744	4628	5176	5570	5433	3823	5413	5545	5356	5277	4873	4528	4695	5118	5040	5006
3717	4372	4678	4549	4890	5186	5298	5325	5322	5084	5068	5078	4977	5098	5194	5250	5114	4984	4980	4890	4914	4971	4912	4852	4900	4876	4763	4864	4878	4521	4677	4453	4676	4971	4817	4627	5237	5521	5425	3880	5445	5569	5312	5264	5019	4558	4818	5152	5109	5095
2778	4241	4489	4410	4828	5181	5206	5236	5292	4949	5038	5002	4940	5126	5164	5140	5085	4955	4910	4814	4866	4906	4829	4816	4829	4758	4704	4801	4801	4473	4612	4402	4607	4832	4762	4581	5164	5503	5419	3786	5393	5526	5344	5294	4772	4517	4760	5071	5031	5057
2778	4498	4682	4634	5137	5601	5757	5690	5709	5475	5522	5515	5426	5642	5727	5812	5716	5604	5532	5466	5500	5526	5502	5434	5487	5423	5318	5444	5476	5043	5223	5097	5248	5504	5420	5216	5914	6343	6253	4281	6311	6372	6120	6051	5629	5114	5445	5875	5757	5812
3890	4379	4681	4788	5265	5661	5778	5791	5809	5600	5663	5729	5573	5860	6023	6037	5949	5826	5810	5748	5748	5817	5754	5689	5734	5717	5582	5766	5763	5307	5498	5198	5396	5767	5642	5508	6198	6646	6433	4556	6520	6727	6350	6349	5867	5362	5676	6120	6062	6027
3202	4378	4766	4648	5146	5621	5907	5781	5803	5584	5656	5639	5592	5783	5945	5977	5889	5771	5743	5690	5695	5731	5710	5615	5700	5642	5541	5688	5692	5238	5463	5174	5463	5747	5553	5463	6065	6565	6358	4421	6508	6579	6380	6200	5802	5323	5623	6074	6050	5965
2778	4376	4774	4712	5145	5657	5720	5691	5634	5442	5613	5494	5413	5658	5718	5746	5687	5589	5526	5489	5506	5513	5499	5386	5442	5393	5296	5453	5436	5054	5217	4999	5203	5487	5407	5243	5897	6382	6116	4238	6258	6373	6006	6056	5554	5055	5335	5870	5772	5750
2775	4114	4401	4331	4717	5129	5283	5102	5098	4826	4860	4905	4729	4919	4944	5011	4913	4779	4702	4662	4658	4662	4637	4551	4596	4510	4441	4572	4575	4248	4369	4153	4370	4617	4523	4429	5025	5298	5245	3662	5277	5363	5122	5055	4627	4352	4593	4942	4904	4846
2777	3874	4483	4268	4703	4928	5003	5066	4889	4680	4663	4647	4562	4754	4786	4765	4692	4579	4486	4396	4442	4417	4356	4330	4313	4254	4178	4294	4284	3954	4140	3930	4133	4426	4335	4270	4807	5200	5076	3626	5234	5185	5089	4967	4662	4223	4462	4860	4795	4753
2602	4120	4393	4183	4587	4859	5041	4847	4831	4623	4646	4543	4414	4604	4691	4662	4572	4459	4421	4321	4314	4311	4245	4159	4196	4165	4078	4173	4133	3896	4028	3855	4013	4284	4254	4261	4841	5146	5066	2802	5104	5334	4981	5021	4588	4255	4543	4881	4792	4759
2592	3987	3933	3732	4159	4327	4332	4309	4145	3915	3818	3776	3732	3889	3933	3920	3776	3617	2634	3264	3204	3116	3015	2929	2894	2777	2669	2618	2601	2472	2806	2438	2802	2629	3972	4583	5973	7082	7266	5062	7534	7691	7297	7304	6700	6169	6513	7061	6967	6971
3020	3989	3942	3803	4039	4268	4327	4158	4050	3831	3793	3654	3585	3734	3765	3708	3602	2629	3185	3007	2955	2858	2756	2654	2604	2487	2419	2362	2330	2215	2532	2239	2513	3179	3772	4703	6272	7600	7906	5560	8321	8417	8084	8031	7369	6685	7095	7725	7554	7554
2844	3986	3934	3799	4096	4262	4232	4119	4051	3758	3752	3638	2785	3727	3780	3728	3638	2623	3200	3062	2955	2891	2764	2686	2636	2529	2403	2367	2335	2215	2548	2263	2561	3127	3777	4610	6192	7443	7648	5372	8102	8211	7810	7775	7171	6470	6879	7561	7362	7405
2758	3991	3935	3886	4201	4268	4409	4293	4111	3899	3857	3791	3630	3827	3890	3799	3728	2734	3285	3205	3091	2996	2865	2810	2732	2663	2523	2501	2456	2350	2672	2362	2653	3269	3847	4416	5768	6768	6885	4803	7161	7355	6904	6962	6382	5862	6149	6738	6610	6641
2585	3991	3842	3811	4139	4372	4322	4254	4086	3859	3771	3716	3656	3840	3890	3851	3750	2691	2560	3209	3090	3003	2904	2842	2775	2659	2575	2515	2476	2368	2718	2363	2726	3314	3823	4415	5670	6525	6677	4711	6967	7058	6788	6766	6224	5665	6027	6540	6476	6471
3182	3737	4106	3955	4197	4269	4418	4169	4050	3852	3759	3716	3611	3828	3834	3800	3709	2689	3221	3120	3050	2944	2884	2748	2725	2595	2503	2447	2399	2309	2614	2313	2677	2595	3794	4534	5780	6910	7016	4940	7356	7470	7143	7100	6691	5987	6359	6902	6769	6848
2757	4118	3933	3888	4091	4324	4289	4175	4020	3897	3764	3722	3649	3811	3837	3832	3750	2741	3309	3145	3056	2990	2867	2798	2725	2630	2527	2469	2427	2334	2654	2387	2747	2619	3867	4490	5796	6904	6974	4860	7259	7408	7035	6969	6541	5870	6347	6865	6706	6719
3015	3735	3841	3737	4088	4314	4278	4130	4091	3824	3739	3631	3598	3782	3806	3794	3667	2708	3234	3120	3024	2937	2859	2730	2709	2555	2468	2413	2419	2292	2638	2313	2631	3293	3915	4607	6120	7276	7466	5227	7747	7941	7629	7488	6983	6336	6694	7273	7198	7228
3186	3990	4106	3813	4211	4279	4336	4169	4050	3802	3763	3701	3617	3752	3861	3794	3643	2652	3213	3097	3003	2897	2827	2710	2642	2545	2460	2406	2361	2275	2581	2290	2607	3295	3849	4777	6409	7692	7969	5564	8301	8470	8118	8103	7491	6841	7192	7826	7726	7710
3189	4111	3935	3875	4151	4260	4284	4080	4055	3830	3764	3631	2727	3752	3785	3756	3655	2669	3218	3047	2997	2897	2764	2725	2631	2552	2433	2383	2340	2265	2555	2263	2563	3203	3900	4658	6387	7698	7934	5485	8335	8494	8073	7982	7436	6727	7207	7697	7707	7690
3020	3742	4030	3808	4099	4274	4285	4124	4048	3830	3807	3643	3598	3788	3769	3794	3648	2669	3243	3055	2990	2903	2815	2717	2636	2541	2440	2410	2357	2265	2574	2216	2587	2597	3966	4771	6360	7638	7832	5482	8152	8422	7991	7928	7351	6707	7055	7750	7544	7593
3190	3732	4028	3809	4152	4274	4376	4163	4073	3870	3764	3658	2811	3763	3797	3833	3659	2652	3248	3089	3004	2917	2802	2723	2677	2556	2423	2417	2366	2265	2570	2264	2562	3296	3943	4798	6429	7727	7938	5538	8298	8509	8052	8030	7410	6691	7121	7748	7665	7669
3013	3857	3935	3814	3981	4269	4322	4153	4006	3832	3752	3617	2741	3721	3748	3794	3630	2630	3202	3042	3004	2910	2776	2710	2636	2541	2406	2367	2360	2225	2574	2289	2586	3273	3877	4706	6342	7584	7781	5495	8183	8365	8057	7785	7389	6659	7113	7708	7548	7534
2586	3991	4024	3809	4153	4312	4380	4168	4132	3844	3727	3693	2811	3768	3790	3781	3636	2619	3233	3091	2997	2916	2835	2699	2673	2559	2457	2411	2367	2282	2572	2314	2564	2596	3897	4723	6300	7488	7705	5379	8006	8241	7850	7684	7207	6540	6956	7536	7416	7402
3190	3736	3852	3884	3978	4317	4317	4124	4049	3821	3764	3601	2760	3703	3791	3748	3624	2619	3236	3097	2996	2890	2822	2724	2673	2555	2454	2395	2376	2297	2597	2264	2587	3295	3822	4597	6077	7205	7355	5184	7677	7899	7466	7457	6900	6261	6675	7236	7161	7169
2591	3862	4123	3741	4160	4312	4235	4214	4079	3805	3793	3693	3695	3803	3867	3800	3708	2701	3306	3174	3090	3022	2905	2817	2753	2667	2523	2502	2458	2365	2709	2314	2754	2598	3846	4526	5610	6520	6559	4645	6809	6990	6608	6609	6153	5640	5996	6455	6387	6438
3016	3737	4025	4022	3984	4274	4231	4095	4008	3798	3738	3636	3586	3716	3811	3759	3661	2664	3245	3116	3042	2956	2826	2737	2682	2566	2444	2375	2346	2251	2616	2287	2637	3294	3844	4431	5620	6620	6648	4657	6865	7052	6695	6688	6229	5562	5932	6427	6422	6345
2591	3732	3946	3804	4146	4318	4408	4152	4055	3859	3793	3727	3643	3802	3887	3838	3738	2740	2587	3209	3177	3088	2995	2890	2846	2753	2647	2604	2570	2477	2794	2485	2776	2667	3740	4082	5082	5765	5780	4123	6058	6186	5941	5830	5476	4940	5299	5743	5613	5690
2756	3860	4025	3743	4156	4323	4192	4129	4127	3770	3738	3681	2804	3738	3818	3759	3642	2661	3250	3147	3063	2975	2828	2778	2736	2588	2471	2431	2412	2325	2631	2312	2566	3203	3749	4182	5348	6197	6220	4518	6538	6709	6424	6379	5885	5355	5732	6164	6078	6140
3006	3858	3846	3728	4080	4167	4133	3989	3924	3699	2755	2774	2645	2766	2757	2701	2582	3151	2985	2807	2760	2658	2585	2495	2476	2350	2253	2209	2183	2097	2328	2064	2371	2859	3256	3861	5008	6089	6249	4421	6551	6666	6357	6199	5796	5231	5543	5993	5883	5884
2586	3611	4107	3809	4031	4118	4183	4073	3924	3706	3620	2703	2664	2784	2769	2740	2606	3213	2991	2892	2780	2718	2604	2538	2446	2383	2288	2265	2235	2114	2330	2113	2349	2860	2585	3933	5187	6318	6449	4579	6840	6896	6681	6642	6089	5571	5885	6344	6275	6244
3182	3856	3850	3804	3921	4206	4183	3949	3924	3678	2810	2759	2626	2732	3586	2771	2648	3207	3019	2869	2794	2725	2598	2502	2467	2386	2288	2238	2211	2123	2344	2089	2350	2956	2802	4319	5694	6877	7155	5069	7479	7631	7326	7231	6638	6146	6453	6967	6840	6917
2587	3736	3930	3733	3974	4167	4143	4158	3964	3678	2749	2731	2633	2726	2747	2719	2589	3154	2979	2875	2786	2712	2636	2509	2444	2376	2281	2270	2216	2120	2310	2113	2305	2864	2574	4023	5374	6586	6861	4872	7230	7382	7094	6919	6438	5867	6234	6673	6695	6620
3188	3738	4020	3801	3925	4207	4220	3994	3989	3707	2791	2725	2613	2737	2768	2687	2594	3147	2982	2827	2781	2658	2617	2495	2438	2361	2284	2236	2211	2078	2335	2113	2304	2863	2591	3879	5150	6222	6463	4513	6769	6882	6542	6411	6089	5456	5784	6240	6151	6178
3012	3854	3749	3730	3973	4060	4130	3988	3881	3621	2712	2718	2581	2737	2693	2688	3314	3122	2961	2850	2754	2651	2571	2457	2428	2325	2250	2207	2183	2054	2296	2062	2301	2719	3255	3832	5122	6158	6363	4574	6806	6868	6555	6480	5976	5419	5835	6293	6164	6178
3014	3865	4018	3821	4030	4217	4308	3993	3893	3640	3621	2765	2658	2773	2775	2759	2641	3196	3035	2848	2827	2718	2643	2531	2465	2379	2291	2251	2229	2097	2369	2087	2302	2930	2726	4097	5494	6624	6969	4932	7313	7488	7200	7078	6576	5997	6386	6756	6796	6755
3183	3742	3927	3738	4031	4172	4225	3988	3954	3673	2810	2702	2580	2749	2809	2752	2623	3203	3019	2868	2793	2758	2591	2519	2486	2418	2283	2272	2219	2097	2343	2062	2372	2911	2730	4161	5578	6811	7087	4994	7486	7725	7276	7225	6608	6070	6409	6964	6882	6833
3183	3735	3852	3738	4156	4275	4322	4157	4005	3792	3756	3605	2811	3754	3765	3805	3651	2653	3245	3086	3010	2929	2840	2731	2701	2595	2476	2421	2403	2299	2622	2333	2676	3309	3783	4425	5652	6725	6852	4847	7201	7335	7120	6997	6515	5884	6333	6926	6859	6767
2756	3733	4035	3875	4101	4373	4278	4241	4041	3831	3762	3698	3656	3803	3872	3881	3765	2751	2585	3187	3110	3088	2969	2839	2792	2678	2556	2514	2468	2374	2750	2359	2727	2691	3916	4394	5448	6427	6519	4583	6761	6808	6508	6591	6024	5608	5898	6451	6387	6414
3183	3856	4026	3875	4148	4226	4272	4093	3968	3804	3836	3733	3637	3816	3885	3862	3778	2803	2575	3239	3163	3088	2964	2898	2826	2738	2604	2584	2532	2420	2780	2411	2846	2669	3874	4294	5384	6268	6270	4439	6447	6635	6395	6390	5908	5406	5741	6284	6136	6160
3179	3855	3941	3891	4158	4371	4379	4165	4123	3899	3780	3676	3636	3805	3864	3797	3719	2743	2591	3183	3134	3008	2953	2863	2817	2701	2578	2523	2511	2412	2746	2462	2755	2604	3823	4295	5353	6195	6355	4468	6549	6803	6456	6401	6017	5460	5844	6242	6262	6219
3014	3848	3931	3882	4096	4269	4195	4037	4004	3730	3731	3642	3585	3769	3803	3785	3653	2642	3307	3134	3067	2989	2888	2794	2762	2644	2541	2518	2457	2362	2730	2313	2613	2622	3714	4231	5341	6252	6308	4459	6599	6735	6477	6389	5974	5426	5828	6250	6210	6229
3183	3847	3936	3810	4100	4269	4271	4161	4088	3786	3756	3720	3598	3768	3803	3811	3682	2713	3296	3129	3102	3055	2894	2847	2785	2680	2553	2535	2483	2398	2708	2410	2751	2576	3776	4181	5289	6138	6212	4506	6512	6702	6435	6323	5986	5431	5826	6300	6249	6265
3181	3728	3928	3877	4090	4313	4196	4123	4047	3871	3725	3669	2779	3715	3767	3739	3648	2671	3299	3155	3087	3035	2964	2837	2802	2697	2571	2549	2514	2394	2755	2485	2754	3325	3673	4097	5060	5866	5952	4209	6164	6374	6093	6186	5671	5193	5530	6075	5944	5974
2576	3976	3854	3951	4085	4273	4305	4155	4048	3770	3732	3622	2734	3696	3742	3695	3599	2611	3179	3076	3035	2962	2880	2753	2739	2605	2532	2453	2429	2341	2636	2337	2612	3204	3587	4048	5062	5965	6104	4419	6436	6586	6314	6340	5880	5417	5811	6248	6180	6192
2568	3730	4118	3889	3979	4327	4201	4093	4042	3758	3725	3612	2761	3661	3757	3681	2772	2645	3200	3103	3014	2981	2842	2792	2729	2626	2522	2493	2438	2371	2635	2361	2568	3226	2798	4033	5063	5823	6006	4205	6281	6437	6146	6211	5707	5340	5654	6117	6088	6051
2995	3848	3927	3884	4032	4268	4230	4122	4024	3752	3695	3656	2780	3742	3674	3721	2801	2622	3194	3076	3036	2961	2861	2822	2756	2669	2553	2510	2466	2383	2677	2312	2661	3224	3742	4111	5267	6134	6209	4417	6543	6705	6437	6422	5978	5401	5767	6346	6206	6276
2742	3973	4021	3741	4150	4416	4325	4201	4118	3864	3786	3669	3644	3742	3833	3786	3687	2727	3310	3175	3137	3067	2969	2934	2845	2758	2636	2600	2549	2440	2834	2486	2825	2688	3858	4324	5468	6288	6434	4548	6657	6955	6618	6511	6075	5628	6006	6510	6395	6450
3162	3846	3927	3731	4040	4230	4234	4082	4082	3897	3792	3697	3663	3808	3861	3849	3729	2746	2575	3223	3110	3040	2977	2885	2863	2708	2628	2566	2525	2426	2826	2411	2803	2718	4080	4650	5941	6920	7065	4993	7423	7502	7239	7089	6640	6061	6429	7001	6927	6956
3159	4102	4019	3959	4339	4547	4570	4464	4409	4207	4111	4092	3988	4116	4177	4153	4026	3868	3694	3599	2814	2754	2668	2579	3322	3236	3139	3142	3122	2947	3202	2932	3202	3699	4032	4401	5401	6179	6252	4408	6419	6623	6324	6223	5791	5286	5538	6083	5943	5970
2561	4041	4065	3994	4423	4617	4612	4553	4471	4239	4203	4157	4007	4142	4163	4137	4043	3865	3773	3681	3661	3644	2803	2725	2728	2681	2601	2633	2636	3192	2607	3181	2581	3712	3831	3985	4683	5204	5181	3729	5297	5502	5271	5206	4841	4473	4717	5150	5053	5081
2731	3980	4111	4030	4508	4688	4655	4643	4533	4272	4295	4223	4026	4168	4150	4121	4061	3863	3852	3763	3741	3766	3707	3639	3671	3663	3599	3660	3687	2670	2780	2663	2729	3725	3631	2801	3966	4229	4111	3051	4176	4382	4218	4189	3891	3660	3897	4218	4164	4193
4016	4985	4849	4945	5551	5900	6125	6059	6082	5848	5912	5868	5733	5833	5911	5913	5768	5569	5492	5453	5432	5417	5343	5276	5282	5269	5088	5217	5216	4791	4912	4745	4965	5138	4927	4691	5180	5590	5448	3767	5398	5588	5300	5310	4913	4459	4790	5178	5075	5093
3324	3971	4106	4104	4205	4486	4592	4425	4276	4095	4135	4037	3850	3982	4042	3957	3886	3731	3605	2747	2706	2693	2604	3295	3269	3199	3148	3151	3120	2964	3128	2905	3132	2712	3712	4006	4723	5512	5548	3871	5716	5891	5584	5572	5126	4763	4997	5421	5371	5333
3322	3970	4030	3895	4343	4594	4451	4328	4255	4030	4024	3883	3833	3964	3975	3999	3866	3641	2725	2592	3310	3250	3145	3090	3027	2928	2826	2807	2793	2641	2939	2546	2849	2577	3727	4305	5491	6427	6557	4720	6951	7030	6738	6743	6252	5669	6002	6439	6405	6388
2812	3973	3936	3899	4223	4506	4537	4372	4357	4058	4049	3967	3827	3982	4036	4057	3937	3750	2804	2697	2624	2574	3213	3173	3136	3022	2932	2905	2866	2732	2999	2715	3003	3591	3903	4412	5534	6430	6448	4516	6630	6848	6544	6570	5983	5483	5851	6351	6220	6274
3317	3854	4020	4020	4219	4482	4430	4256	4209	3989	3946	3860	3802	4015	4031	4060	3922	3721	2782	2634	3324	3270	3188	3103	3038	2932	2820	2820	2779	2619	2955	2611	2950	3631	4206	4772	6149	7160	7223	5088	7486	7669	7298	7208	6749	6040	6524	6999	6928	6859
3319	3851	4288	4172	4453	4737	4762	4604	4502	4272	4283	4178	4122	4252	4306	4246	4155	4029	3956	3879	3869	3818	3803	3747	3738	3668	2792	3638	3645	2653	3630	2589	3683	3965	3993	4018	4519	4991	4905	2703	4927	5083	4864	4822	4570	4083	4394	4742	4673	4673
3312	3970	4102	3962	4277	4537	4661	4441	4496	4220	4252	4137	4001	4152	4169	4189	4066	3950	3865	3830	3768	3811	3720	3680	3660	3647	2807	3626	3652	2612	2795	2612	2795	3848	3851	3802	4285	4575	4639	3281	4697	4752	4559	4494	4243	3889	4149	4456	4420	4364
3151	4100	4281	3968	4335	4592	4618	4397	4384	4147	4130	4040	3949	4074	4093	4027	3947	3769	3705	3602	3600	2772	2728	2642	2627	3320	3267	3282	3269	3108	3269	3083	3302	3655	3748	3838	4388	4806	4738	2660	4759	4874	4706	4698	4349	4003	4229	4471	4477	4492
3313	3972	3934	3953	4323	4499	4522	4432	4311	4134	4056	4034	3898	3968	4038	3969	3924	3732	3687	2812	2791	2746	2711	2674	2677	2606	3310	2560	3327	3140	3318	3108	2561	3605	3625	3619	4051	4415	4342	3087	4319	4415	4325	4304	3988	3689	3896	4162	4122	4129
2970	3973	4018	3952	4270	4438	4564	4431	4270	4105	4056	3989	3885	3944	4026	3930	3827	3720	3641	2785	2791	2693	2704	2628	2640	2570	3251	3321	3299	3133	3244	3082	3303	2696	2743	2760	3945	4311	4167	2960	4259	4357	4199	4138	3881	3624	3771	4088	4085	3991
3142	4091	4016	3880	4090	4263	4319	4157	4045	3827	3848	3658	3598	3710	3709	3666	2804	2638	3268	3126	3094	3025	2956	2875	2844	2713	2669	2656	2612	2492	2716	2435	2777	3150	2691	3722	4606	5314	5306	3852	5510	5592	5421	5276	4988	4475	4851	5189	5136	5121
2973	3843	3918	3734	3967	4165	4168	4033	3890	3628	3603	2717	2586	2777	3591	2781	2680	3215	3036	2884	2824	2748	2630	2518	2495	2368	2282	2227	2194	2113	2380	2187	2424	2937	2670	4112	5408	6586	6721	4746	7027	7129	6757	6740	6238	5604	6062	6464	6414	6366
3325	4097	4008	3815	4027	4170	4275	4079	4009	3741	3594	3590	2740	3660	3776	3775	3644	2645	3195	3077	2959	2881	2766	2670	2618	2494	2390	2347	2296	2206	2567	2164	2589	2575	3875	4632	6016	7167	7272	5184	7570	7739	7406	7330	6754	6137	6463	6986	6923	6879
2984	3726	3920	3662	3965	4214	4103	4073	3883	3701	3615	3584	2695	3600	3693	3665	2788	3318	3130	2992	2917	2808	2752	2645	2623	2450	2386	2325	2294	2221	2519	2139	2497	3157	3732	4395	5747	6799	6917	4899	7237	7456	7127	6959	6504	5931	6324	6781	6729	6657
2981	3722	3754	3805	3965	4209	4178	3990	3959	3662	3620	2718	2670	3605	3660	3627	2728	3283	3109	2917	2824	2748	2668	2580	2520	2404	2282	2267	2233	2120	2461	2164	2447	3149	3632	4397	5769	7032	7132	5122	7531	7735	7374	7234	6711	6168	6535	7094	6919	6942
3155	3728	4013	3944	4081	4223	4135	4073	4057	3646	3622	2703	2613	2784	3591	2813	2668	3228	3082	2909	2823	2735	2636	2532	2509	2410	2300	2300	2244	2152	2415	2115	2356	3006	2644	4145	5491	6687	6934	4907	7272	7476	7226	7056	6503	5907	6304	6841	6720	6730
2807	3726	3923	3800	4085	4213	4216	3949	3949	3674	2811	2684	2587	2764	2783	2717	2591	3170	3012	2884	2838	2709	2616	2500	2470	2382	2292	2273	2227	2133	2334	2213	2354	2888	2618	4017	5279	6390	6628	4726	6998	7158	6773	6751	6161	5654	5996	6504	6327	6332
3150	3975	3928	3800	4076	4219	4264	4034	3913	3707	2805	2788	2651	3592	3624	2788	2663	3226	3048	2928	2838	2776	2647	2535	2534	2407	2316	2301	2267	2142	2433	2163	2424	3143	3593	4182	5519	6603	6846	4800	7117	7249	6929	6786	6295	5851	6046	6540	6401	6426
2972	3723	3924	3791	4017	4253	4124	4022	3906	3735	2773	2706	2625	2759	3609	2782	2662	3197	3037	2907	2833	2743	2685	2596	2525	2425	2354	2275	2289	2154	2420	2088	2467	2952	2635	4056	5239	6345	6631	4617	6885	7004	6672	6661	6077	5586	5936	6473	6336	6292
2807	3851	3830	3876	4027	4166	4171	3955	3835	3669	2798	2692	3303	2689	2722	2679	3306	3133	2985	2837	2736	2651	2609	2503	2464	2346	2285	2231	2188	2116	2309	2088	2371	2809	3209	3898	5003	6069	6334	4497	6628	6749	6456	6405	5928	5433	5686	6165	6070	6082
3319	3986	3998	3799	3954	4161	4171	3994	3883	3730	2772	2714	2592	2707	2725	2693	3317	3106	2958	2809	2750	2684	2577	2473	2475	2371	2243	2228	2190	2092	2311	2112	2302	2830	3244	3862	5043	6108	6365	4531	6719	6879	6524	6466	5931	5390	5753	6204	6128	6002
3144	3852	3915	3799	4077	4113	4133	4078	3943	3646	3700	2771	2675	2780	2807	2796	2692	3213	3028	2898	2805	2756	2629	2503	2498	2368	2316	2263	2216	2116	2361	2112	2395	2971	2700	4231	5617	6750	7068	4932	7363	7508	7169	7057	6502	5919	6300	6813	6681	6738
2984	3732	4011	3810	4077	4216	4268	4102	3918	3674	3699	2749	2656	2784	2801	2809	2656	3191	3049	2877	2776	2750	2597	2529	2486	2390	2292	2248	2207	2133	2353	2137	2418	2855	2704	4049	5337	6436	6668	4772	7051	7162	6811	6757	6300	5743	6022	6557	6467	6427
3154	3606	3829	3728	3951	4157	4087	3977	3877	3674	2772	2721	2637	2756	2804	2744	2657	3145	2991	2865	2784	2684	2635	2485	2468	2361	2262	2241	2183	2108	2359	2112	2393	2950	2663	4106	5374	6513	6681	4756	7045	7147	6873	6734	6308	5684	6044	6638	6500	6494
2976	3738	4006	3870	3960	4221	4139	3959	3852	3646	2797	2733	2649	2769	2781	2768	2645	3191	3010	2907	2808	2724	2638	2524	2521	2414	2312	2287	2220	2152	2386	2166	2356	2922	2721	4065	5361	6403	6622	4740	6987	7138	6731	6730	6160	5579	5894	6450	6374	6376
3148	3731	3748	3736	3969	4225	4149	4004	3916	3610	2747	2742	2624	2694	2757	2722	2593	3183	2995	2922	2832	2750	2680	2567	2547	2485	2365	2337	2307	2195	2422	2097	2343	2812	3208	3637	4742	5540	5722	4047	5970	6148	5852	5788	5442	4930	5168	5590	5488	5534
2811	3858	3927	3730	3974	4181	4207	4072	3958	3751	3675	2755	2707	2784	2785	2716	2623	3243	3068	2957	2872	2790	2712	2636	2593	2492	2387	2381	2352	2269	2458	2122	2410	2709	3098	2768	4466	5284	5490	3920	5689	5844	5573	5499	5082	4675	4994	5337	5217	5196
3160	3987	4019	3886	4039	4205	4256	4044	4005	3762	3688	2796	2707	2803	2803	2703	2665	3241	3078	2989	2904	2837	2739	2666	2625	2531	2439	2418	2391	2281	2494	2195	2341	2718	3083	2686	4395	5120	5261	3857	5582	5686	5424	5360	5052	4570	4803	5226	5177	5156
3156	3728	3740	3726	3959	4166	4097	4045	3888	3653	2773	2661	2567	2752	2738	2718	2580	3179	2995	2899	2800	2732	2614	2562	2495	2417	2344	2289	2258	2146	2412	2045	2333	2826	3244	3794	4972	5857	5980	4283	6302	6412	6079	6081	5559	5141	5508	5877	5793	5753
3156	3738	3927	3808	4073	4161	4139	4000	3924	3668	3591	2720	2606	2720	2722	2686	2566	3154	2997	2849	2742	2712	2604	2533	2484	2408	2277	2286	2216	2170	2373	2115	2397	2790	3231	3728	4800	5723	5813	4255	6095	6235	5963	5943	5504	5020	5299	5817	5711	5597
3153	3852	3918	3804	3844	4123	4135	4018	3918	3674	2785	2676	2618	2744	2800	2770	2655	3179	2997	2878	2783	2692	2609	2500	2464	2390	2308	2254	2201	2107	2349	2113	2396	2953	2647	4141	5334	6456	6542	4712	6846	7105	6682	6627	6131	5638	5888	6366	6312	6258
3858	4517	4497	4270	4815	4872	5091	4983	4888	4644	4645	4568	4451	4508	4600	4587	4501	4353	4269	4212	4175	4168	4121	4069	4079	3999	3928	4013	4024	3721	3865	3610	3805	4052	4061	3966	4450	4841	4721	2647	4856	4876	4740	4601	4376	4104	4234	4608	4556	4569
3003	4137	4233	4270	4586	5014	5000	4928	4907	4678	4632	4571	4521	4589	4597	4588	4499	4431	4317	4212	4172	4215	4162	4071	4096	4044	3981	4027	4033	3750	3863	3683	3918	4159	4029	4096	4618	4902	4769	2660	4909	5009	4894	4829	4426	4123	4387	4626	4679	4652
3686	4269	4593	4409	4699	5172	5096	5058	4991	4752	4792	4703	4573	4755	4770	4809	4654	4538	4467	4371	4340	4347	4309	4190	4235	4173	4095	4168	4198	3895	4050	3855	4079	4395	4269	4234	4856	5219	5112	3645	5273	5308	5039	5091	4695	4344	4589	4993	4849	4919
3686	4147	4503	4489	4762	5031	5235	5068	5104	4804	4883	4762	4643	4828	4935	4931	4792	4628	4611	4485	4506	4446	4427	4333	4341	4323	4179	4302	4317	3974	4184	3956	4203	4497	4489	4374	5065	5420	5374	3787	5427	5544	5244	5215	4926	4488	4769	5138	5079	5036
3684	4268	4417	4422	4776	5025	5100	5062	5013	4776	4755	4671	4565	4670	4738	4756	4656	4510	4400	4364	4328	4287	4256	4198	4207	4150	4083	4124	4147	3850	4018	3833	4019	4264	4189	4216	4785	5203	5125	3615	5178	5299	5028	5018	4624	4318	4564	4961	4852	4828
2579	4512	4426	4359	4775	5041	5293	5123	5096	4861	4840	4822	4668	4849	4916	4910	4787	4659	4531	4466	4449	4440	4384	4290	4329	4286	4160	4265	4243	3950	4128	3911	4141	4438	4339	4293	4915	5312	5144	3697	5177	5357	5154	5119	4789	4372	4600	4989	4855	4941
2565	4382	4330	4488	4836	5187	5415	5247	5276	5001	5060	4998	4943	5078	5118	5176	5029	4886	4812	4701	4707	4730	4663	4603	4577	4553	4456	4539	4526	4222	4355	4230	4442	4713	4640	4615	5233	5684	5488	3856	5614	5665	5462	5303	4964	4562	4818	5273	5156	5143
2743	4267	4597	4636	5118	5333	5598	5393	5462	5203	5195	5225	5096	5298	5350	5396	5326	5131	5120	5018	5007	5027	4988	4889	4935	4867	4745	4842	4852	4486	4627	4500	4701	5061	4997	4920	5604	6020	5841	4186	5933	5988	5781	5829	5341	4905	5194	5606	5552	5444
2743	4257	4328	4422	4883	5269	5411	5241	5342	5102	5115	5093	4992	5215	5310	5298	5243	5100	5044	4952	4910	4967	4907	4861	4855	4816	4694	4808	4786	4452	4609	4378	4675	4950	4903	4832	5520	5998	5867	4055	5934	6102	5880	5774	5302	4884	5200	5560	5518	5490
2567	4131	4316	4318	4450	4775	4770	4618	4641	4386	4367	4310	4169	4325	4403	4373	4264	4143	3969	3891	3842	3786	3709	3645	3624	2759	2643	2708	2646	3244	2619	3176	2588	3777	4058	4337	5261	5993	6014	4171	6143	6285	6000	5987	5571	5073	5414	5774	5724	5726
3162	3876	3957	3746	4043	4271	4287	4124	4053	3806	3656	2812	2735	3627	3684	3621	2736	3304	3125	2966	2883	2815	2706	2620	2574	2480	2409	2373	2342	2244	2459	2193	2473	2968	2692	4024	5192	6190	6340	4520	6678	6757	6467	6355	5934	5367	5746	6143	6033	6059
3153	3874	4046	3738	3972	4124	4234	4084	3959	3679	3662	2715	2665	2796	3593	2697	2607	3197	3009	2894	2842	2742	2636	2552	2471	2430	2310	2293	2253	2151	2394	2120	2398	2943	3309	3869	5053	6009	6177	4377	6427	6541	6338	6220	5839	5336	5574	6045	5947	5964
3155	4004	4049	3820	4031	4276	4278	4164	3965	3781	3700	2790	2717	2796	3616	2815	2660	3226	3092	2935	2842	2801	2662	2600	2531	2454	2351	2344	2277	2178	2402	2169	2471	2962	2636	4073	5205	6168	6287	4541	6574	6694	6346	6321	5887	5386	5762	6120	6037	6075
3158	3627	3963	3814	4039	4217	4321	4050	4001	3754	3688	3627	2722	2796	3608	3595	2690	3236	3067	2921	2828	2794	2662	2585	2552	2454	2369	2324	2279	2205	2393	2218	2423	2938	2584	3953	5030	5891	6031	4264	6213	6338	6086	6041	5578	5134	5424	5778	5752	5728
3159	4000	4050	4027	4215	4431	4422	4298	4265	3968	3915	3775	3694	3860	3879	3835	3689	2726	3324	3180	3106	3065	2929	2852	2818	2703	2612	2583	2524	2404	2657	2490	2704	3202	2812	4043	5127	6004	5995	4330	6283	6396	6054	5950	5473	5078	5396	5784	5741	5706
2560	3752	4146	4050	4225	4559	4537	4459	4329	4163	4056	4055	3891	4130	4142	4123	4006	3837	3681	3585	2740	2686	2605	3290	3264	3166	3032	3061	3039	2836	3147	2791	3088	3678	4032	4373	5405	6215	6187	4295	6374	6482	6240	6106	5731	5235	5538	5970	5899	5933
2988	3890	4421	4346	4763	5136	5136	5094	5106	4841	4846	4825	4735	4973	5059	5105	4982	4830	4725	4643	4633	4649	4580	4517	4567	4464	4356	4415	4405	4111	4377	4156	4465	4831	4909	4729	5449	5911	5935	4096	5945	6006	5801	5741	5416	4879	5197	5616	5566	5576
3847	4517	4793	4644	5196	5658	5756	5683	5697	5474	5570	5561	5439	5674	5789	5814	5709	5609	5518	5457	5496	5501	5470	5452	5462	5402	5268	5403	5415	4993	5138	4950	5155	5450	5290	5059	5683	6052	5889	4053	5951	6039	5783	5744	5300	4938	5214	5553	5489	5486
3672	4513	4612	4645	5135	5511	5793	5678	5685	5547	5606	5548	5464	5668	5808	5827	5738	5609	5567	5508	5517	5574	5526	5448	5476	5420	5332	5420	5431	5026	5178	4926	5179	5474	5243	5077	5625	6095	5861	4106	5857	6025	5777	5719	5342	4891	5237	5539	5548	5500
4016	4387	4798	4656	5141	5511	5723	5600	5636	5508	5528	5518	5369	5583	5744	5768	5663	5512	5501	5445	5419	5475	5408	5316	5415	5330	5203	5336	5341	4968	5084	4829	5112	5317	5230	5063	5673	6006	5969	4138	5916	6082	5706	5717	5366	4944	5206	5546	5488	5462
2566	4512	4707	4723	5139	5653	5761	5763	5744	5520	5614	5540	5446	5671	5808	5815	5715	5605	5552	5497	5475	5521	5484	5425	5453	5359	5247	5395	5390	4980	5134	4951	5132	5405	5245	5005	5688	6001	5843	4108	5911	6078	5708	5642	5353	4799	5126	5525	5422	5421
2561	4512	4708	4578	5187	5520	5679	5651	5611	5412	5424	5455	5317	5559	5610	5642	5579	5417	5394	5317	5310	5369	5287	5218	5250	5232	5097	5206	5200	4836	4975	4732	4996	5270	5067	4872	5477	5784	5595	4006	5663	5802	5534	5520	5126	4685	4996	5335	5292	5300
3682	4393	4618	4730	5150	5667	5822	5744	5813	5408	5480	5487	5413	5572	5662	5650	5557	5450	5394	5340	5321	5356	5310	5243	5299	5212	5115	5252	5232	4863	5019	4806	5044	5230	4986	4858	5432	5808	5588	3944	5676	5740	5497	5472	5130	4642	4945	5397	5287	5307
2738	4513	4617	4503	4973	5505	5629	5480	5587	5238	5381	5329	5259	5387	5540	5541	5466	5372	5308	5230	5263	5250	5211	5151	5211	5152	5033	5182	5159	4789	4920	4728	4946	5220	5106	4852	5526	5809	5646	3941	5731	5830	5576	5485	5126	4738	4960	5376	5308	5319
2744	4379	4606	4583	5079	5553	5658	5514	5576	5328	5405	5374	5267	5504	5585	5626	5578	5451	5400	5340	5366	5369	5363	5272	5335	5286	5167	5285	5302	4915	5056	4852	5040	5363	5158	4946	5562	5938	5793	4062	5768	5941	5662	5611	5230	4875	5083	5471	5358	5427
2742	4506	4699	4577	5078	5401	5577	5469	5516	5254	5374	5237	5209	5344	5530	5451	5441	5302	5232	5188	5155	5237	5171	5115	5175	5110	4995	5141	5170	4714	4927	4752	4967	5195	5039	4866	5435	5671	5596	3925	5615	5739	5560	5449	5064	4615	4938	5355	5237	5253
2742	4497	4786	4495	5006	5421	5665	5520	5501	5308	5300	5310	5121	5343	5403	5397	5330	5205	5121	5081	5098	5092	5029	4970	5041	4973	4814	4995	4959	4568	4729	4667	4832	5165	4909	4692	5364	5640	5489	3899	5558	5624	5433	5301	4961	4619	4839	5194	5152	5162
2743	4378	4688	4548	4925	5244	5405	5371	5242	5062	5092	5083	4898	5077	5185	5142	5082	4910	4848	4781	4754	4749	4719	4615	4634	4563	4460	4539	4527	4199	4345	4384	4579	4792	4774	4521	5136	5467	5280	3760	5400	5494	5291	5170	4892	4524	4744	5100	5046	5058
2736	4257	4595	4404	4814	5166	5264	5196	5168	4912	4934	4831	4770	4974	5004	4997	4874	4718	4549	4465	4404	4412	4315	4204	4193	4096	3966	4011	3950	3710	3921	3700	4003	4454	4550	4692	5491	5994	5948	4154	6016	6065	5773	5778	5319	4926	5226	5586	5515	5460
2748	4258	4518	4570	5023	5396	5491	5386	5428	5183	5203	5176	5114	5343	5460	5431	5393	5178	5103	5030	5076	5085	5005	4925	4970	4916	4781	4922	4893	4579	4764	4551	4780	5169	5206	5164	5917	6464	6405	4449	6497	6608	6327	6237	5847	5368	5780	6077	6040	5976
2574	4377	4415	4270	4704	5160	5188	5143	5155	4954	4975	4938	4807	5001	5093	5136	5064	4930	4824	4802	4796	4808	4776	4706	4742	4680	4571	4716	4709	4373	4536	4347	4534	4915	4779	4802	5454	5909	5707	4052	5899	5983	5729	5713	5357	4909	5235	5508	5523	5498
2570	4379	4417	4480	4761	5164	5230	5252	5180	5009	4993	4891	4859	5045	5131	5124	5028	4946	4860	4772	4765	4768	4722	4651	4693	4638	4528	4665	4652	4329	4468	4297	4500	4948	4811	4745	5468	5898	5823	4106	5959	6097	5755	5743	5381	4905	5243	5635	5581	5556
2749	4129	4503	4338	4764	5153	5167	5084	5020	4857	4840	4809	4693	4860	4912	4892	4802	4615	4574	4453	4442	4438	4363	4299	4307	4282	4151	4254	4228	3960	4118	4024	4239	4496	4503	4494	5154	5613	5568	3932	5661	5742	5537	5361	5118	4695	4975	5329	5309	5293
2575	4130	4410	4481	4813	5105	5205	5117	5164	4963	4846	4838	4712	4902	4946	4847	4784	4648	4552	4488	4455	4444	4413	4273	4305	4246	4148	4214	4200	3904	4037	3922	4140	4424	4288	4194	4810	5060	5040	2752	5070	5193	4984	4913	4630	4205	4466	4806	4768	4695
2752	4135	4419	4284	4707	5028	5150	5026	4976	4739	4791	4693	4584	4770	4822	4832	4715	4570	4517	4399	4412	4372	4339	4241	4286	4207	4101	4175	4185	3895	4076	3902	4081	4437	4370	4459	5053	5536	5384	3910	5531	5673	5455	5336	5033	4586	4865	5308	5249	5196
2570	4129	4319	4258	4568	4847	4921	4859	4805	4578	4497	4485	4393	4534	4616	4544	4511	4303	4248	4108	4133	4088	4040	3961	3986	3909	3829	3881	3910	3602	3749	3646	3809	4139	4162	4192	4820	5268	5176	3739	5311	5442	5248	5138	4825	4439	4691	5058	5057	5041
3171	4134	4324	4186	4402	4746	4755	4572	4619	4291	4271	4180	4040	4174	4215	4212	4084	3924	3812	3661	3657	3619	2753	2716	2663	2599	3293	2570	3317	3095	3289	3057	3252	2792	3604	3723	4377	4768	4745	2641	4861	4938	4741	4685	4377	4084	4316	4594	4513	4542
2577	3881	4050	4038	4221	4544	4443	4368	4318	4118	3983	3970	3841	3997	4027	4025	3925	3741	2761	2631	2581	3269	3165	3104	3067	2988	2874	2889	2828	2687	2907	2615	2904	3304	3600	3885	4806	5470	5385	3813	5594	5611	5349	5246	4995	4560	4765	5103	5040	5057
3167	4001	4311	3961	4449	4603	4664	4452	4432	4173	4155	4070	3995	4097	4146	4096	4019	3807	3696	2768	2720	2673	2561	3227	3237	3172	3032	3036	3057	2848	3074	2811	3134	2691	3626	3815	4499	4972	4859	2779	5038	5012	4832	4832	4567	4135	4481	4669	4643	4700
2752	4128	4317	4188	4383	4637	4756	4605	4462	4360	4229	4104	4034	4203	4236	4213	4043	3869	3757	3600	2794	2752	2654	2574	2560	3252	3165	3171	3129	2962	3151	2933	3177	2759	3651	3800	4441	4902	4818	2679	4942	4911	4798	4777	4444	4076	4304	4651	4579	4576
2579	3996	4228	4036	4393	4641	4708	4566	4473	4265	4235	4111	4020	4133	4208	4141	4048	3852	3757	3610	2799	2752	2669	2595	2592	3309	3172	3234	3204	3027	3184	2985	3158	2719	2812	3728	4344	4705	4668	2600	4737	4834	4661	4581	4274	3919	4197	4528	4461	4475
3172	3996	4233	4110	4573	4748	4788	4700	4581	4405	4278	4280	4136	4267	4287	4240	4172	3984	3866	3777	3739	3731	3658	2796	3585	2759	2678	2703	2694	3259	2642	3157	3320	3652	3737	3886	4483	4853	4833	2592	4918	4997	4757	4738	4470	4045	4378	4656	4635	4664
3176	4118	4224	4253	4512	4786	4841	4762	4683	4405	4388	4371	4218	4414	4475	4403	4349	4155	4089	3955	3924	3889	3846	3802	3762	3697	3606	3704	3652	2662	3588	2583	2806	3856	3957	4093	4719	5070	5020	2795	5176	5291	5089	5017	4759	4382	4588	4982	4867	4948
2748	4115	4326	4173	4450	4786	4789	4639	4534	4341	4370	4233	4167	4300	4350	4345	4243	4091	3948	3839	3763	3763	3660	3591	2813	2742	2650	2685	2656	3225	2621	3129	2636	3758	3995	4057	4833	5340	5300	3779	5404	5450	5205	5178	4831	4498	4753	5101	5001	5029
2753	4245	4331	4253	4631	4703	4852	4655	4654	4404	4400	4334	4205	4379	4375	4363	4279	4134	3967	3881	3826	3790	3710	3655	3626	3620	2712	2771	2744	3276	2707	3256	2668	3769	3886	4003	4654	5161	5084	3626	5207	5233	5061	5053	4640	4267	4580	4874	4874	4868
2745	3986	4226	4172	4678	5030	5051	4921	4792	4689	4571	4599	4501	4649	4775	4740	4663	4454	4369	4236	4259	4193	4123	4072	4071	3998	3923	3949	3931	3682	3860	3671	3917	4273	4304	4382	5167	5661	5546	3938	5635	5732	5572	5577	5147	4652	5028	5418	5338	5343
2758	4238	4680	4614	5048	5259	5333	5270	5325	5001	5073	4968	4916	5122	5242	5245	5186	5009	4920	4837	4814	4787	4775	4645	4706	4598	4528	4634	4626	4301	4447	4361	4601	4933	4844	4845	5618	6104	6021	4130	6074	6227	5963	5810	5507	4993	5370	5710	5625	5592
2756	4373	4678	4548	4984	5299	5430	5309	5347	5099	5129	5094	5030	5271	5301	5333	5305	5119	5058	5002	4987	4991	4938	4826	4917	4849	4757	4847	4863	4505	4653	4463	4770	5099	4989	4989	5682	6213	6062	4296	6184	6289	6017	6032	5571	5010	5378	5845	5769	5734
2756	4497	4504	4543	5043	5347	5521	5449	5425	5171	5220	5198	5113	5311	5404	5437	5382	5218	5125	5051	5089	5057	5015	4945	4982	4935	4813	4957	4938	4607	4753	4686	4864	5149	5109	5124	5751	6281	6089	4279	6179	6343	6064	6020	5625	5177	5481	5885	5841	5807
2590	4369	4502	4332	4758	5053	5215	5116	5049	4783	4815	4812	4741	4893	4985	4949	4945	4781	4683	4602	4563	4582	4532	4481	4451	4426	4314	4378	4399	4092	4272	4096	4308	4691	4745	4750	5486	6034	5907	4200	5958	6126	5833	5850	5441	5019	5304	5745	5672	5642
3013	3867	4226	4103	4578	4799	4895	4790	4720	4523	4491	4510	4414	4515	4641	4547	4495	4313	4247	4143	4134	4106	4082	4044	4021	3977	3892	3911	3929	3695	3910	3678	3984	4346	4373	4353	5058	5425	5386	3878	5644	5689	5438	5408	5071	4684	4983	5347	5289	5328
2758	4247	4513	4500	4785	5190	5266	5237	5165	4973	4988	4885	4784	4932	5025	5014	4892	4741	4718	4626	4614	4661	4576	4575	4586	4486	4413	4563	4530	4234	4389	4186	4362	4640	4509	4444	4995	5315	5197	3779	5283	5405	5207	5151	4736	4357	4677	5043	4987	4958
2590	4132	4333	4334	4719	5204	5325	5281	5195	4991	5037	5001	4860	5016	5071	5117	5006	4883	4819	4748	4760	4760	4719	4673	4715	4630	4555	4684	4708	4356	4517	4288	4440	4717	4710	4567	5100	5509	5347	3814	5454	5472	5263	5288	4925	4543	4720	5127	5045	5079
2592	4379	4692	4424	4900	5351	5464	5404	5337	5103	5147	5140	5027	5235	5317	5253	5172	5089	4999	4960	4959	5005	4953	4871	4927	4871	4785	4928	4932	4573	4750	4557	4765	5018	4797	4610	5278	5624	5477	3871	5561	5659	5433	5347	5020	4625	4865	5317	5175	5169
2762	4373	4509	4566	4965	5405	5631	5432	5445	5170	5270	5254	5155	5352	5413	5461	5415	5254	5191	5139	5191	5209	5167	5053	5164	5103	4997	5122	5127	4770	4905	4729	4901	5180	4984	4775	5452	5757	5688	4011	5634	5788	5602	5509	5132	4744	4996	5369	5282	5298
2592	4371	4770	4638	5185	5562	5646	5529	5611	5378	5447	5471	5334	5560	5647	5726	5605	5487	5435	5404	5407	5460	5404	5319	5398	5330	5218	5375	5372	4946	5123	4951	5140	5419	5270	5148	5718	6137	6032	4193	6052	6140	5886	5802	5416	4925	5251	5674	5622	5579
2767	4493	4779	4720	5139	5521	5716	5613	5653	5519	5534	5477	5392	5601	5719	5746	5693	5575	5499	5441	5496	5493	5460	5410	5455	5388	5283	5446	5432	5025	5207	4998	5159	5462	5312	5145	5737	6103	5984	4135	6054	6149	5851	5814	5326	4917	5273	5619	5533	5597
2596	4373	4768	4565	4971	5507	5716	5596	5547	5372	5412	5430	5353	5546	5637	5629	5609	5443	5468	5405	5435	5453	5439	5375	5416	5406	5289	5458	5454	5027	5218	4901	5109	5387	5280	4946	5560	5898	5736	3978	5799	5913	5767	5563	5246	4754	5106	5487	5404	5343
2772	4371	4679	4485	5015	5301	5538	5517	5433	5260	5375	5297	5252	5403	5506	5532	5478	5392	5311	5225	5302	5315	5274	5213	5272	5241	5137	5293	5270	4884	5036	4876	5108	5318	5214	5139	5655	6063	5899	4164	5976	6091	5837	5820	5360	4948	5286	5548	5626	5495
2603	4363	4318	4339	4764	5086	5160	5112	5094	4865	4910	4874	4779	4919	5033	5030	4930	4854	4750	4707	4710	4754	4689	4618	4681	4630	4523	4662	4645	4289	4502	4303	4419	4672	4653	4514	5064	5469	5407	3811	5558	5626	5292	5229	4995	4536	4774	5146	5096	5141
2777	4238	4135	4262	4651	5022	5096	4894	4969	4706	4762	4675	4588	4724	4799	4843	4750	4660	4587	4487	4503	4503	4452	4419	4416	4391	4287	4396	4405	4119	4244	4005	4205	4522	4454	4460	5046	5478	5367	3758	5422	5544	5301	5259	4814	4452	4746	5052	5004	5002
2774	3994	4502	4411	4715	5072	5202	5033	4981	4876	4841	4792	4721	4826	4944	4978	4882	4743	4661	4590	4616	4648	4561	4497	4517	4527	4405	4526	4521	4186	4357	4059	4304	4579	4515	4475	5044	5437	5370	3823	5415	5468	5292	5300	4906	4501	4767	5153	4996	5040
3200	4242	4323	4334	4710	5020	5187	5108	5124	4926	4983	4808	4766	4961	5002	5037	5023	4862	4791	4705	4739	4747	4694	4663	4646	4625	4559	4657	4655	4318	4457	4204	4464	4708	4670	4573	5004	5450	5266	3758	5385	5434	5262	5199	4843	4491	4666	5077	5051	5002
3715	4368	4593	4344	4833	5225	5368	5236	5184	5017	4970	5031	4887	5080	5090	5153	5067	4976	4934	4842	4826	4885	4834	4771	4831	4772	4701	4808	4798	4474	4605	4427	4537	4851	4746	4580	5180	5432	5395	3799	5437	5550	5385	5264	4946	4521	4738	5078	5088	4995
2775	4118	4400	4406	4766	5171	5315	5157	5203	4986	4964	4933	4825	4983	5120	5095	5047	4912	4849	4755	4808	4833	4756	4723	4773	4672	4627	4716	4717	4377	4510	4350	4556	4802	4599	4570	5086	5475	5327	3812	5387	5565	5284	5163	4813	4529	4725	5057	4936	5009
2783	4382	4763	4558	5084	5493	5671	5628	5620	5362	5461	5411	5330	5543	5660	5664	5591	5466	5419	5336	5386	5387	5360	5306	5340	5269	5178	5323	5350	4951	5093	4996	5150	5451	5277	5161	5830	6226	6111	4213	6147	6299	6035	5926	5480	5017	5381	5785	5679	5704
3722	4507	4769	4726	5270	5617	5859	5814	5833	5533	5608	5666	5548	5800	5947	5972	5895	5775	5709	5646	5695	5718	5708	5610	5675	5649	5481	5678	5676	5252	5393	5172	5459	5695	5550	5429	6062	6508	6416	4439	6418	6593	6287	6236	5794	5308	5567	6059	5997	5992
2607	4506	4677	4786	5203	5705	5849	5736	5803	5627	5577	5639	5541	5776	5969	5978	5877	5752	5706	5684	5640	5685	5689	5607	5661	5638	5516	5661	5665	5232	5425	5244	5386	5760	5586	5427	6040	6592	6383	4516	6487	6569	6311	6219	5817	5305	5602	6046	6030	6003
2783	4496	4851	4641	5188	5554	5715	5646	5629	5381	5491	5465	5406	5615	5715	5765	5729	5595	5542	5491	5492	5513	5529	5431	5487	5415	5319	5456	5494	5056	5244	5022	5224	5576	5451	5237	5899	6400	6194	4299	6311	6478	6101	6111	5691	5181	5429	5904	5839	5771
2602	3998	4486	4260	4817	5124	5230	5023	5117	4860	4829	4864	4690	4900	4944	4967	4894	4771	4675	4626	4632	4615	4605	4519	4559	4478	4403	4528	4529	4189	4319	4152	4367	4614	4453	4367	5011	5275	5105	3658	5288	5329	5130	5049	4705	4359	4528	4948	4883	4829
3713	4121	4309	4410	4655	5079	5056	5061	4948	4787	4767	4722	4632	4807	4820	4816	4764	4577	4547	4450	4462	4437	4400	4352	4370	4301	4204	4340	4316	3998	4162	3980	4179	4451	4379	4359	4800	5226	5086	3584	5181	5166	5094	4967	4645	4279	4527	4880	4804	4825
2770	4124	4308	4187	4596	4874	5009	4898	4782	4635	4664	4612	4523	4676	4682	4726	4591	4453	4388	4346	4326	4331	4267	4209	4249	4157	4097	4177	4173	3916	4061	3832	4016	4356	4194	4240	4698	5146	5001	2761	5132	5301	4886	4901	4542	4252	4440	4874	4713	4722
3019	3867	3941	3808	4212	4381	4385	4343	4228	3955	3910	3823	3796	3949	4058	3978	3889	3655	2710	3308	3270	3189	3105	3017	2956	2845	2742	2703	2647	2554	2902	2513	2919	2750	4062	4608	5984	6928	6987	4924	7322	7451	7069	7083	6472	5992	6282	6857	6796	6753
2594	3869	4120	3813	4153	4278	4333	4090	4056	3843	3763	3610	2810	3758	3771	3746	3614	2658	3176	3048	2982	2878	2739	2687	2609	2508	2395	2371	2315	2247	2539	2263	2514	3245	3795	4674	6361	7679	7927	5524	8302	8455	8102	8056	7329	6773	7126	7749	7619	7598
3180	3738	3934	3727	4144	4213	4242	4080	4051	3804	3690	3660	2772	3721	3737	3735	3608	2617	3182	3064	2956	2911	2783	2672	2629	2533	2437	2377	2333	2247	2563	2190	2539	3129	3863	4643	6198	7508	7758	5398	8110	8240	7889	7740	7198	6483	6947	7525	7417	7373
2585	3867	4020	3952	4035	4278	4285	4197	3972	3825	3759	3722	2772	3757	3835	3774	3721	2662	3249	3105	3030	2917	2815	2748	2681	2595	2478	2462	2402	2310	2622	2241	2542	3223	3862	4482	5920	7010	7199	5012	7574	7615	7254	7286	6656	6095	6440	7041	6888	6886
2583	3871	3931	3882	3977	4323	4269	4214	4056	3791	3790	3625	3637	3804	3828	3813	3679	2673	3273	3149	3058	2917	2865	2754	2715	2605	2495	2452	2425	2295	2650	2289	2632	3200	3843	4480	5815	6912	7100	4905	7323	7471	7179	7112	6544	6012	6331	6907	6798	6793
3184	3737	4021	3875	3987	4279	4362	4169	4050	3757	3728	3637	2798	3751	3786	3774	3667	2635	3203	3070	3003	2904	2827	2717	2677	2533	2443	2413	2342	2283	2575	2288	2562	3271	3750	4555	6049	7270	7498	5280	7753	7888	7647	7501	6988	6336	6665	7240	7093	7121
3183	3990	4030	3950	4100	4324	4375	4214	4086	3836	3758	3666	3630	3781	3889	3832	3673	2692	3239	3147	3051	2964	2879	2768	2691	2623	2520	2442	2412	2309	2646	2288	2586	3272	3825	4577	5968	7010	7184	5096	7476	7667	7238	7256	6682	6132	6483	7028	6891	6903
3015	3731	3934	3803	4036	4221	4273	4169	4091	3809	3641	3631	3611	3752	3770	3755	3649	2673	3221	3082	3003	2924	2821	2729	2702	2562	2451	2394	2395	2267	2606	2264	2584	3225	3847	4632	6151	7275	7520	5259	7797	8004	7647	7601	7056	6377	6722	7316	7252	7270
3018	3986	3937	3875	4159	4372	4402	4174	4055	3869	3769	3714	3598	3741	3818	3820	3631	2669	3219	3084	2996	2890	2790	2700	2647	2516	2447	2391	2357	2265	2572	2313	2539	3253	3894	4775	6400	7704	8062	5564	8352	8518	8207	8109	7495	6798	7178	7886	7677	7741
3189	3863	4024	3732	4089	4172	4327	4091	4085	3836	3764	3637	3617	3741	3782	3762	3673	2669	3234	3082	2969	2877	2784	2711	2647	2541	2416	2386	2367	2274	2580	2191	2562	3224	3963	4707	6407	7758	7985	5515	8291	8527	8096	8024	7458	6720	7171	7791	7725	7683
3193	3986	4119	3813	4156	4323	4333	4134	4048	3842	3825	3699	3611	3781	3791	3833	3660	2669	3218	3055	2996	2910	2815	2719	2643	2570	2433	2403	2376	2266	2579	2265	2588	3278	3922	4711	6365	7638	7771	5502	8187	8393	8034	7959	7303	6651	7105	7654	7498	7600
3193	3740	4024	3805	4095	4328	4360	4135	3988	3870	3764	3636	3650	3793	3824	3826	3648	2681	3257	3112	3009	2930	2828	2707	2668	2552	2437	2427	2383	2281	2596	2240	2541	3276	3925	4757	6378	7609	7820	5547	8161	8326	7946	7851	7256	6568	7019	7599	7545	7576
2850	3737	3926	3890	4091	4269	4279	4046	4012	3826	3709	2799	2792	3722	3797	3749	3660	2658	3233	3075	3003	2910	2752	2693	2650	2555	2420	2391	2352	2222	2580	2289	2564	3273	3969	4727	6375	7550	7885	5414	8068	8331	7972	7839	7339	6602	7101	7592	7520	7534
3181	4107	3939	3818	4096	4219	4407	4174	4138	3917	3721	3670	2779	3710	3796	3775	3619	2650	3226	3083	2976	2942	2835	2724	2666	2566	2450	2425	2362	2288	2589	2289	2611	3273	3920	4650	6161	7301	7487	5277	7867	8015	7651	7583	7151	6417	6848	7393	7275	7336
2587	3864	4025	3879	4040	4273	4246	4130	4049	3765	3751	3630	2773	3733	3778	3807	3624	2657	3202	3082	3009	2916	2828	2724	2673	2570	2475	2437	2383	2299	2581	2313	2587	3271	3821	4484	5903	7029	7180	5118	7491	7851	7371	7403	6770	6214	6609	7129	7062	7097
3194	3986	4114	3889	4160	4219	4278	4214	4024	3866	3763	3664	3592	3756	3846	3774	3672	2662	3275	3141	3083	2983	2872	2773	2758	2645	2530	2497	2462	2341	2687	2314	2728	3320	3826	4439	5627	6652	6732	4770	6954	7197	6858	6907	6330	5780	6138	6600	6542	6601
3184	3981	3928	3817	4093	4318	4231	4197	4014	3831	3787	3658	2798	3773	3803	3838	3690	2726	3275	3160	3056	2982	2847	2747	2721	2591	2482	2451	2385	2321	2670	2215	2682	3251	3797	4386	5490	6482	6641	4649	6792	6956	6642	6658	6156	5520	5909	6474	6397	6351
3186	3848	4119	3737	3984	4269	4284	4050	4085	3803	3769	3693	3592	3755	3844	3773	3696	2697	3327	3187	3137	3042	2976	2824	2808	2706	2596	2585	2504	2422	2734	2364	2712	2572	3584	3974	4908	5564	5589	3973	5801	5936	5736	5579	5320	4808	5146	5547	5532	5569
3014	3991	3940	3899	4108	4332	4303	4196	4108	3889	3824	3640	3661	3811	3861	3822	3680	2713	3269	3188	3079	3048	2916	2824	2781	2669	2525	2486	2481	2372	2702	2292	2663	3277	3732	4099	5172	5944	6064	4327	6241	6349	6069	6062	5575	5192	5507	5860	5805	5833
2840	3858	3931	3666	3861	4211	4138	4000	3936	3650	3621	2714	2587	2757	2737	2726	2571	3155	2991	2845	2778	2705	2605	2502	2481	2368	2254	2245	2200	2096	2358	2091	2286	2780	3161	3765	4843	5787	5908	4184	6288	6340	6076	5961	5560	5100	5400	5789	5667	5721
3189	3858	3845	3809	3979	4221	4188	4039	3924	3690	3651	2760	2676	2702	2748	2713	2595	3176	3001	2874	2792	2718	2617	2521	2456	2375	2296	2255	2211	2105	2326	2163	2308	2821	3254	3797	4852	5768	5963	4238	6243	6377	6095	5997	5558	5134	5409	5753	5750	5714
2845	3732	4019	3728	4035	4113	4188	3994	3924	3706	2810	2747	2613	2760	2769	2739	2642	3135	3000	2863	2773	2692	2616	2514	2476	2369	2267	2245	2200	2113	2329	2162	2326	2908	2652	4084	5286	6422	6589	4706	6981	7093	6805	6684	6218	5701	5997	6437	6338	6372
3019	3860	3837	3738	3974	4206	4224	4074	3964	3712	3584	2753	2633	2743	2753	2759	2648	3180	3028	2877	2821	2718	2610	2520	2469	2390	2294	2282	2218	2131	2344	2161	2350	2882	2656	4080	5449	6746	6962	4939	7359	7564	7178	7124	6515	6034	6325	6811	6832	6788
2588	3866	3927	3677	4087	4124	4144	4028	3887	3679	3645	2725	2652	2696	2753	2720	2588	3145	2991	2846	2773	2698	2622	2509	2472	2368	2298	2262	2199	2113	2338	2137	2327	2861	2565	3987	5397	6575	6850	4829	7216	7334	7026	7005	6453	5797	6202	6702	6616	6584
3014	3611	3838	3664	3973	4118	4097	3988	3892	2804	2779	2690	2632	2703	2705	2655	3320	3091	2970	2819	2739	2645	2560	2478	2438	2346	2257	2187	2207	2077	2294	2014	2236	2746	3151	3683	4869	5807	6090	4410	6400	6579	6261	6228	5798	5273	5580	5983	5935	5926
2585	3977	3921	3954	3978	4207	4141	4027	3959	3673	3646	2774	2626	2750	2757	2707	2622	3157	3007	2842	2808	2678	2629	2481	2440	2358	2287	2221	2184	2096	2321	2111	2304	2834	3302	3867	5064	6054	6319	4492	6644	6782	6498	6294	5963	5315	5705	6154	6104	6095
3017	4098	3847	3796	3979	4255	4177	3994	3870	3673	2798	2753	2619	2730	2799	2727	2604	3161	2995	2849	2774	2711	2590	2495	2481	2382	2283	2258	2199	2088	2336	2111	2348	2878	2608	4093	5467	6663	6841	4912	7235	7292	7010	6969	6384	5884	6167	6688	6634	6627
3183	3858	4122	3805	4084	4324	4269	4072	3994	3780	3713	2724	2728	3611	3649	3664	2729	3279	3120	2969	2896	2830	2724	2605	2600	2484	2385	2341	2301	2219	2479	2161	2466	3048	2780	4297	5589	6772	6935	4958	7374	7480	7147	7094	6583	5980	6467	6944	6796	6832
2580	3857	4213	3742	4149	4315	4278	4128	4010	3831	3762	3698	3650	3768	3866	3863	3765	2729	3283	3152	3076	3015	2898	2765	2733	2591	2497	2458	2429	2318	2688	2238	2636	2579	3872	4511	5793	6822	6985	4863	7272	7418	7116	7081	6517	5965	6368	6900	6827	6840
2578	3856	4022	3737	4039	4314	4229	4201	4015	3847	3817	3714	2786	3790	3890	3850	3764	2747	2587	3207	3098	3048	2929	2798	2768	2660	2538	2527	2453	2357	2700	2383	2723	2593	3910	4383	5576	6419	6516	4546	6702	6861	6656	6574	6043	5545	5934	6472	6318	6320
3016	3855	4110	3958	4158	4322	4406	4160	4082	3826	3848	3714	3668	3838	3903	3850	3765	2782	2587	3204	3166	3055	2968	2863	2804	2685	2572	2497	2499	2386	2716	2459	2772	2663	3823	4397	5502	6395	6471	4587	6752	6909	6640	6560	6117	5583	5947	6418	6451	6359
2585	3728	3846	3819	4091	4259	4319	4071	3998	3807	3744	3673	2760	3778	3808	3832	3698	2708	3322	3164	3079	2975	2884	2778	2756	2642	2520	2488	2446	2321	2684	2335	2675	2566	3903	4423	5595	6482	6651	4677	6911	7038	6740	6626	6158	5636	6048	6534	6420	6463
2583	3723	4025	3806	4152	4259	4218	4111	4071	3758	3719	3645	3598	3778	3820	3793	3681	2670	3286	3114	3044	2989	2871	2766	2722	2631	2472	2472	2386	2313	2627	2311	2656	2567	3813	4387	5730	6685	6818	4827	7089	7231	6971	6824	6430	5884	6144	6694	6596	6608
2579	3852	3843	3743	4038	4220	4325	4134	4053	3850	3738	3697	3630	3798	3885	3881	3789	2803	2625	3229	3163	3101	2976	2860	2830	2759	2590	2550	2509	2424	2800	2434	2753	2650	4013	4488	5651	6519	6642	4640	6879	6999	6685	6627	6113	5608	5956	6499	6360	6379
3173	3848	4120	3809	3985	4317	4154	4082	4042	3859	3762	3612	2779	3728	3776	3766	3670	2651	3261	3114	3068	2988	2868	2768	2734	2615	2542	2450	2450	2330	2651	2314	2616	3298	3729	4428	5644	6739	6841	4858	7141	7292	6982	6928	6440	5782	6197	6734	6666	6665
3000	3850	4110	3964	4098	4381	4373	4211	4023	3810	3743	3685	2786	3755	3773	3791	3677	2670	3283	3143	3082	2994	2875	2816	2770	2654	2543	2493	2449	2359	2652	2288	2707	3297	3755	4248	5431	6335	6489	4588	6687	6927	6667	6611	6140	5583	5920	6465	6363	6346
2997	3728	3842	3875	4036	4263	4230	4122	3903	3764	3725	3634	2747	3708	3691	3732	3594	2634	3173	3107	3028	2928	2843	2791	2731	2626	2514	2481	2457	2340	2669	2288	2704	3252	3660	4106	5289	6097	6283	4437	6582	6782	6456	6460	6048	5486	5846	6448	6296	6323
3171	3730	4021	3879	4098	4274	4315	4117	4052	3831	3743	3691	3592	3708	3784	3733	3604	2651	3246	3104	3096	3001	2901	2853	2778	2694	2574	2547	2525	2392	2744	2484	2754	3298	3680	4197	5274	6175	6266	4428	6579	6705	6400	6409	5940	5523	5845	6423	6268	6336
2994	3602	3927	3736	4145	4367	4287	4133	4046	3835	3768	3703	3586	3791	3831	3836	3699	2725	3310	3186	3081	3020	2965	2873	2804	2679	2570	2527	2506	2397	2765	2339	2803	2673	3946	4602	5850	6883	6912	4949	7239	7363	7126	7078	6519	6040	6306	6959	6881	6845
3159	3975	4027	3964	4335	4635	4613	4345	4325	4088	4007	3982	3886	4022	4073	4023	3931	3728	3594	2663	2653	2569	3258	3166	3150	3078	2956	2939	2918	2765	3014	2757	3012	2810	3897	4335	5538	6485	6617	4702	6871	7113	6697	6645	6171	5662	5947	6495	6360	6327
3161	3977	4075	3968	4350	4629	4633	4457	4419	4220	4138	4087	3968	4090	4115	4066	3995	3818	3728	3613	3622	2793	2728	2643	2671	2623	3298	2563	2568	3126	3316	3084	3293	3639	3810	3937	4798	5410	5444	3938	5633	5781	5502	5509	5096	4714	4960	5425	5374	5371
3163	3980	4123	3973	4362	4624	4653	4569	4513	4353	4270	4192	4050	4158	4158	4106	4059	3909	3863	3796	3823	3786	3734	3656	3728	3704	3641	3724	3755	2720	3618	2643	2807	3700	3723	2772	4058	4335	4272	3175	4396	4450	4307	4374	4022	3766	3973	4356	4388	4415
3680	4633	4798	4977	5369	5650	6007	5897	5919	5739	5765	5679	5615	5763	5825	5809	5727	5499	5454	5438	5402	5403	5332	5255	5282	5205	5058	5198	5187	4770	4882	4584	4774	5006	4758	4573	5059	5461	5272	3740	5374	5473	5282	5303	4882	4477	4818	5199	5117	5120
3324	3859	4025	4037	4176	4570	4466	4395	4242	4094	4055	3943	3948	3917	3966	3973	3854	3703	2798	2712	2691	2654	2574	3256	3248	3177	3125	3127	3117	2939	3101	2721	2968	2577	2804	3874	4798	5467	5555	4010	5807	5886	5592	5575	5178	4758	5005	5531	5401	5440
3154	3857	4304	4133	4480	4687	4760	4591	4617	4343	4342	4222	4183	4325	4398	4376	4286	4092	4032	3898	3886	3831	3802	3776	3726	3660	2794	3615	3610	2631	3621	3273	2781	3933	4193	4541	5489	6298	6377	4491	6564	6679	6349	6387	5894	5309	5726	6107	6004	6044
3324	3977	4199	4189	4413	4751	4729	4586	4518	4263	4233	4147	4063	4207	4330	4264	4157	3946	3829	3785	3734	3699	2800	2763	2741	2649	2577	2611	2602	3133	2640	3040	3292	3785	4049	4425	5468	6310	6285	4447	6548	6733	6321	6268	5857	5303	5668	6060	6005	6005
2978	4093	4106	3824	4338	4487	4527	4283	4238	4013	3988	3876	3807	4023	4053	4038	3895	3707	2795	2664	2619	3316	3259	3140	3120	3019	2890	2919	2892	2722	3032	2665	3049	3611	4133	4689	5940	6924	7000	4895	7239	7395	7009	7013	6509	5882	6244	6778	6662	6650
3322	3983	4199	3981	4400	4605	4805	4542	4525	4335	4332	4210	4102	4267	4316	4238	4162	4022	3945	3884	3878	3857	3790	3719	3755	3680	3599	3666	3674	2711	3651	2592	3619	3926	4020	4018	4532	4956	4874	2731	4949	4997	4927	4870	4546	4140	4457	4710	4673	4690
2971	3846	4017	4034	4344	4542	4655	4481	4454	4198	4295	4106	3981	4187	4154	4117	4054	3921	3883	3789	3720	3719	3652	3631	3603	2799	2763	2784	2783	3322	2760	3281	2702	3869	3933	3857	4369	4708	4629	3195	4701	4713	4545	4512	4230	3866	4134	4415	4378	4357
2719	4092	4019	4106	4344	4592	4661	4442	4408	4153	4136	4052	3962	4057	4099	4033	3936	3771	3672	3586	2811	2746	2686	2661	2636	3323	3237	3272	3263	3098	3290	3084	3218	3657	3745	3751	4298	4708	4670	2579	4774	4737	4569	4578	4195	3964	4164	4485	4454	4403
3145	3972	4200	3886	4219	4641	4565	4408	4425	4090	4068	4031	3872	4010	4038	3955	3924	3810	3727	3619	3611	2799	2782	2708	2744	2644	2608	2618	2628	3201	2586	3158	2565	2799	3608	2792	3996	4302	4174	3029	4307	4430	4185	4274	3953	3596	3896	4082	4099	4060
3138	3973	4103	3880	4260	4516	4554	4381	4361	4081	4038	4036	3892	3972	3965	3924	3803	3722	2815	2753	2753	2680	2657	2561	2589	3292	3201	3238	3227	3040	3182	2981	3228	2716	3602	2798	4062	4427	4356	3191	4467	4583	4351	4262	4077	3785	4001	4268	4189	4151
3142	3723	4012	3876	4137	4214	4276	4078	4050	3809	3719	3645	2733	3657	3697	3653	2810	2597	3235	3072	3057	2926	2853	2767	2743	2609	2565	2513	2475	2365	2639	2336	2637	3124	2740	4017	5014	5839	5840	4148	6094	6183	5947	5855	5413	4862	5293	5617	5610	5530
2805	3723	3833	3806	4014	4224	4082	4039	3956	3634	2792	2730	2682	2808	3692	3600	2764	3262	3131	2920	2898	2762	2676	2572	2541	2393	2325	2258	2266	2167	2477	2138	2429	2996	2782	4117	5373	6374	6495	4594	6778	6913	6536	6475	6057	5440	5776	6251	6249	6215
3157	3846	3831	3948	4084	4263	4275	4085	4028	3707	3695	2809	2797	3735	3787	3769	3626	2626	3198	3051	2967	2920	2796	2668	2625	2476	2407	2349	2305	2213	2570	2237	2564	2567	3925	4648	5930	7006	7189	5051	7385	7576	7238	7164	6577	6088	6379	6936	6803	6806
2982	3850	3839	3796	4018	4214	4265	4039	3913	3674	3615	2788	2689	3694	3723	3705	3607	2593	3133	3010	2948	2854	2750	2668	2620	2483	2379	2306	2307	2209	2530	2212	2562	3260	3850	4516	5908	7047	7275	4995	7516	7696	7371	7221	6646	6135	6475	6962	6896	6917
2984	3726	4100	3805	4027	4165	4183	4001	3948	3640	3651	2731	2689	3593	3669	3640	2769	3300	3106	2931	2865	2801	2681	2575	2543	2407	2296	2259	2227	2131	2489	2164	2446	3101	3714	4528	5894	7042	7236	5140	7601	7710	7345	7289	6801	6139	6477	6991	6896	6903
3326	3852	3920	3725	4033	4311	4183	4034	3882	3741	3652	2775	2670	2801	3654	3620	2698	3277	3076	2940	2858	2755	2655	2561	2543	2437	2337	2325	2257	2189	2431	2187	2517	3009	2739	4217	5533	6627	6801	4847	7184	7303	7050	6889	6404	5822	6183	6615	6607	6546
2977	3730	3914	3729	4076	4208	4141	3999	3882	3707	3591	2691	2683	2736	3603	2735	2628	3212	3034	2901	2837	2729	2637	2525	2505	2407	2289	2261	2240	2128	2380	2165	2424	2965	2675	4031	5180	6260	6494	4623	6749	6922	6500	6529	6009	5533	5834	6290	6207	6223
3321	3735	4021	3742	3980	4278	4193	4055	3899	3731	3591	2801	2650	3602	2806	2805	2706	3265	3098	2952	2880	2822	2698	2615	2579	2488	2371	2372	2341	2212	2506	2145	2483	3043	2700	4110	5345	6232	6415	4553	6736	6879	6514	6429	6036	5518	5723	6251	6182	6152
2972	3607	4005	3591	3969	4136	4106	3987	3869	3698	2810	2688	2643	2739	3589	2761	2634	3201	3037	2900	2793	2723	2663	2566	2503	2435	2332	2266	2249	2133	2403	2070	2385	2895	2597	3944	5171	6175	6419	4469	6668	6740	6430	6298	5846	5397	5802	6189	6086	6131
[truncated: 19,442 more rows]
[truncated: 150 more columns]
