# Supplementary material for: Fuzziness-based active learning framework to enhance hyperspectral image classification performance for discriminative and generative classifiers
Source: PLoS One. 2018 Jan 5;13(1):e0188996. doi: 10.1371/journal.pone.0188996 (PMC5756090; doi:10.1371/journal.pone.0188996)
Supplement: S3 File — (M) [file pone.0188996.s003.m]

clc; clear; close all; 
%% Loading
load Indian_pines_corrected
load Indian_pines_gt
IMG = indian_pines_corrected; 
GT = indian_pines_gt; clear ind*
%% Reshape
[R, C, B] = size(IMG);
IMG = reshape(IMG,[R*C B]); 
Seg = (GT~=0);                                  %%%% Ground Truth Segmentation
UC = unique(GT(Seg));                           %%%% Unique Ground Truth Lables
GT = GT(:);                                     %%%% Ground Truth
clear B C R Seg N
%% Saving Text Files
dlmwrite('S1File.txt',IMG);
dlmwrite('S2File.txt',GT); clear; clc; close all;
